# Supplementary material for: 2-(2-Methyl-5-nitro-1H-imidazol-1-yl)ethyl methane­sulfonate
Source: Acta Crystallogr Sect E Struct Rep Online. 2012 Aug 25;68(Pt 9):o2781. doi: 10.1107/S1600536812034964 (PMC3435813; doi:10.1107/S1600536812034964)
Supplement: Supplementary file 1 [file e-68-o2781-sup1.cif]

##############################################################################
#                                                                            #
# This CIF contains the data in a paper accepted for publication in          #
# Acta Crystallographica Section E. It conforms to the requirements of       #
# Notes for Authors for Acta Crystallographica Section E, and has been       #
# peer reviewed under the auspices of the IUCr Commission on Journals.       #
#                                                                            #
# Full details of the Crystallographic Information File format               #
# are given in the paper "The Crystallographic Information File (CIF):       #
# a New Standard Archive File for Crystallography" by S. R. Hall, F. H.      #
# Allen and I. D. Brown [Acta Cryst. (1991), A47, 655-685].                  #
#                                                                            #
# The current version of the core CIF dictionary is obtainable from          #
# ftp://ftp.iucr.org/pub/cif_core.dic.                                       #
#                                                                            #
# Software is freely available for graphical display of the structure(s)     #
# in this CIF. For information consult the CIF software page                 #
# http://www.iucr.org/resources/cif/software.                                #
#                                                                            #
# This file may be used for bona fide research purposes within the           #
# scientific community so long as proper attribution is given to the journal # 
# article from which it was obtained.                                        #
#                                                                            #
##############################################################################
data_global
_audit_creation_method     'form.cif (version 2.0)'
_journal_data_validation_number     ?
_journal_date_recd_electronic     2012-08-06
_journal_date_accepted     2012-08-08
_journal_name_full     'Acta Crystallographica, Section E'
_journal_year     2012
_journal_volume     68
_journal_issue      9
_journal_page_first     o2781
_journal_page_last     o2781
_journal_paper_category     QO
_journal_paper_doi     10.1107/S1600536812034964
_journal_coeditor_code     PV2579
_publ_contact_author_name     'Yousuf, S. '
_publ_contact_author_address
;
      H.E.J. Research Institute of Chemistry,
      International Cenetr for Chemical and Biological Sciences,
      University of Karachi,
      Karachi 75270, Pakistan
;
_publ_contact_author_email     'dr.sammer.yousuf@gmail.com'
_publ_contact_author_fax     '+92-21 34819018-9'
_publ_contact_author_phone     '+92-21 34824924'
_publ_section_title
;
2-(2-Methyl-5-nitro-1<i>H</i>-imidazol-1-yl)ethyl methanesulfonate
;
loop_
    _publ_author_name
    _publ_author_footnote
    _publ_author_address
    'Sammer Yousuf' ?
;
H.E.J. Research Institute of Chemistry,
International Center for Chemical and Biological Sciences,
University of Karachi, Karachi 75270, Pakistan
;
    'Aurang Zeb' ?
;
H.E.J. Research Institute of Chemistry,
International Center for Chemical and Biological Sciences,
University of Karachi, Karachi 75270, Pakistan
;
    'Farhana Batool' ?
;
H.E.J. Research Institute of Chemistry,
International Center for Chemical and Biological Sciences,
University of Karachi, Karachi 75270, Pakistan
;
    'Fatima Z. Basha'
                  'Additional correspondence author, e-mail: bashafz@gmail.com.'
;
H.E.J. Research Institute of Chemistry,
International Center for Chemical and Biological Sciences,
University of Karachi, Karachi 75270, Pakistan
;
data_I
_audit_creation_method     SHELXL-97
_chemical_name_systematic
;
2-(2-Methyl-5-nitro-1<i>H</i>-imidazol-1-yl)ethyl methanesulfonate
;
_chemical_name_common     ?
_chemical_formula_moiety     'C7 H11 N3 O5 S'
_chemical_formula_sum     'C7 H11 N3 O5 S'
_chemical_formula_iupac     'C7 H11 N3 O5 S'
_chemical_formula_weight     249.26
_chemical_melting_point     ?
_symmetry_cell_setting     triclinic
_symmetry_space_group_name_H-M     'P -1'
_symmetry_space_group_name_Hall     '-P 1'
loop_
    _symmetry_equiv_pos_as_xyz
    'x, y, z'
    '-x, -y, -z'
_cell_length_a     8.8547(17)
_cell_length_b     10.927(2)
_cell_length_c     12.033(2)
_cell_angle_alpha     112.702(4)
_cell_angle_beta     100.614(4)
_cell_angle_gamma     90.052(4)
_cell_volume     1052.4(3)
_cell_formula_units_Z     4
_cell_measurement_reflns_used     3658
_cell_measurement_theta_min     2.35
_cell_measurement_theta_max     27.90
_cell_measurement_temperature     273(2)
_exptl_crystal_description     Plate
_exptl_crystal_colour     Colorles
_exptl_crystal_size_max     0.40
_exptl_crystal_size_mid     0.21
_exptl_crystal_size_min     0.08
_exptl_crystal_density_diffrn     1.573
_exptl_crystal_density_meas     ?
_exptl_crystal_density_method     'not measured'
_exptl_crystal_F_000     520
_exptl_absorpt_coefficient_mu     0.320
_exptl_absorpt_correction_type     multi-scan
_exptl_absorpt_process_details     '(SADABS; Bruker, 2000)'
_exptl_absorpt_correction_T_min     0.8828
_exptl_absorpt_correction_T_max     0.9749
_exptl_special_details
;
;
_diffrn_ambient_temperature     273(2)
_diffrn_radiation_type     MoK\a
_diffrn_radiation_wavelength     0.71073
_diffrn_radiation_source     'fine-focus sealed tube'
_diffrn_radiation_monochromator     graphite
_diffrn_measurement_device_type
;
Bruker SMART APEX CCD area-detector
;
_diffrn_measurement_method     '\w scan'
_diffrn_detector_area_resol_mean     ?
_diffrn_reflns_number     11649
_diffrn_reflns_av_R_equivalents     0.0327
_diffrn_reflns_av_sigmaI/netI     0.0350
_diffrn_reflns_theta_min     1.87
_diffrn_reflns_theta_max     25.50
_diffrn_reflns_theta_full     25.50
_diffrn_measured_fraction_theta_max     1.000
_diffrn_measured_fraction_theta_full     1.000
_diffrn_reflns_limit_h_min     -10
_diffrn_reflns_limit_h_max     10
_diffrn_reflns_limit_k_min     -13
_diffrn_reflns_limit_k_max     13
_diffrn_reflns_limit_l_min     -14
_diffrn_reflns_limit_l_max     14
_diffrn_standards_number     0
_diffrn_standards_interval_count     ?
_diffrn_standards_interval_time     ?
_diffrn_standards_decay_%     ?
_refine_special_details
;
Refinement of <i>F</i>^2^ against ALL reflections. The weighted <i>R</i>-factor
<i>wR</i> and goodness of fit <i>S</i> are based on <i>F</i>^2^, conventional
<i>R</i>-factors <i>R</i> are based on <i>F</i>, with <i>F</i> set to zero for
negative <i>F</i>^2^. The threshold expression of <i>F</i>^2^ >
\s(<i>F</i>^2^) is used only for calculating <i>R</i>-factors(gt) <i>etc</i>.
and is not relevant to the choice of reflections for refinement.
<i>R</i>-factors based on <i>F</i>^2^ are statistically about twice as large
as those based on <i>F</i>, and <i>R</i>- factors based on ALL data will be
even larger.
;
_reflns_number_total     3918
_reflns_number_gt     3078
_reflns_threshold_expression     I>2sigma(I)
_refine_ls_structure_factor_coef     Fsqd
_refine_ls_matrix_type     full
_refine_ls_R_factor_all     0.0695
_refine_ls_R_factor_gt     0.0558
_refine_ls_wR_factor_gt     0.1404
_refine_ls_wR_factor_ref     0.1519
_refine_ls_goodness_of_fit_ref     1.066
_refine_ls_restrained_S_all     1.066
_refine_ls_number_reflns     3918
_refine_ls_number_parameters     291
_refine_ls_number_restraints     0
_refine_ls_hydrogen_treatment     constr
_refine_ls_weighting_scheme     calc
_refine_ls_weighting_details
         'calc w=1/[\s^2^(Fo^2^)+(0.0914P)^2^+0.2849P] where P=(Fo^2^+2Fc^2^)/3'
_atom_sites_solution_hydrogens     geom
_atom_sites_solution_primary     direct
_atom_sites_solution_secondary     difmap
_refine_ls_shift/su_max     0.000
_refine_ls_shift/su_mean     0.000
_refine_diff_density_max     0.794
_refine_diff_density_min     -0.324
_refine_ls_extinction_method     none
_refine_ls_extinction_coef     ?
loop_
    _atom_type_symbol
    _atom_type_description
    _atom_type_scat_dispersion_real
    _atom_type_scat_dispersion_imag
    _atom_type_scat_source
    'C' 'C' 0.0033 0.0016
                         'International Tables Vol C Tables 4.2.6.8 and 6.1.1.4'
    'H' 'H' 0.0000 0.0000
                         'International Tables Vol C Tables 4.2.6.8 and 6.1.1.4'
    'N' 'N' 0.0061 0.0033
                         'International Tables Vol C Tables 4.2.6.8 and 6.1.1.4'
    'O' 'O' 0.0106 0.0060
                         'International Tables Vol C Tables 4.2.6.8 and 6.1.1.4'
    'S' 'S' 0.1246 0.1234
                         'International Tables Vol C Tables 4.2.6.8 and 6.1.1.4'
_computing_data_collection     'SMART (Bruker, 2000)'
_computing_cell_refinement     'SAINT (Bruker, 2000)'
_computing_data_reduction     'SAINT (Bruker, 2000)'
_computing_structure_solution     'SHELXS97 (Sheldrick, 2008)'
_computing_structure_refinement     'SHELXL97 (Sheldrick, 2008)'
_computing_molecular_graphics     'SHELXTL (Sheldrick, 2008)'
_computing_publication_material
;
SHELXTL (Sheldrick, 2008), PARST (Nardelli, 1995) and PLATON
(Spek, 2009)
;
loop_
    _atom_site_type_symbol
    _atom_site_label
    _atom_site_fract_x
    _atom_site_fract_y
    _atom_site_fract_z
    _atom_site_U_iso_or_equiv
    _atom_site_adp_type
    _atom_site_calc_flag
    _atom_site_refinement_flags
    _atom_site_occupancy
    _atom_site_symmetry_multiplicity
    _atom_site_disorder_assembly
    _atom_site_disorder_group
    S S1 0.09144(8) -0.18810(7) 0.47184(7) 0.0370(2) Uani d . 1 1 . .
    S S2 0.60576(8) 0.68767(7) 0.52683(7) 0.0356(2) Uani d . 1 1 . .
    O O1 -0.2081(3) 0.3132(3) 0.8913(3) 0.0621(7) Uani d . 1 1 . .
    O O2 -0.1805(3) 0.1027(2) 0.8395(2) 0.0557(6) Uani d . 1 1 . .
    O O3 0.1479(2) -0.1063(2) 0.61360(19) 0.0384(5) Uani d . 1 1 . .
    O O4 -0.0597(2) -0.1572(2) 0.4331(2) 0.0475(6) Uani d . 1 1 . .
    O O5 0.2124(3) -0.1640(2) 0.4178(2) 0.0524(6) Uani d . 1 1 . .
    O O6 0.0876(2) 0.1903(2) 0.1110(2) 0.0526(6) Uani d . 1 1 . .
    O O7 0.1462(2) 0.4013(2) 0.1692(2) 0.0493(6) Uani d . 1 1 . .
    O O8 0.5899(2) 0.60582(19) 0.38527(18) 0.0365(5) Uani d . 1 1 . .
    O O9 0.7537(2) 0.6633(2) 0.5805(2) 0.0498(6) Uani d . 1 1 . .
    O O10 0.4738(2) 0.6572(2) 0.5663(2) 0.0474(6) Uani d . 1 1 . .
    N N1 -0.1298(3) 0.2166(3) 0.8633(2) 0.0398(6) Uani d . 1 1 . .
    N N2 0.1317(2) 0.1471(2) 0.8363(2) 0.0301(5) Uani d . 1 1 . .
    N N3 0.2445(3) 0.3407(2) 0.8613(2) 0.0423(6) Uani d . 1 1 . .
    N N4 0.1824(3) 0.2858(2) 0.1409(2) 0.0348(6) Uani d . 1 1 . .
    N N5 0.4575(2) 0.3517(2) 0.1632(2) 0.0288(5) Uani d . 1 1 . .
    N N7 0.5555(3) 0.1572(2) 0.1374(3) 0.0433(6) Uani d . 1 1 . .
    C C1 0.4070(4) 0.1507(4) 0.8164(3) 0.0507(8) Uani d . 1 1 . .
    H H1A 0.4842 0.2158 0.8222 0.076 Uiso calc R 1 1 . .
    H H1B 0.3896 0.0805 0.7359 0.076 Uiso calc R 1 1 . .
    H H1C 0.4415 0.1144 0.8770 0.076 Uiso calc R 1 1 . .
    C C2 0.2630(3) 0.2136(3) 0.8381(3) 0.0348(6) Uani d . 1 1 . .
    C C3 0.0965(4) 0.3589(3) 0.8737(3) 0.0405(7) Uani d . 1 1 . .
    H H3B 0.0509 0.4390 0.8902 0.049 Uiso calc R 1 1 . .
    C C4 0.0247(3) 0.2410(3) 0.8582(3) 0.0336(6) Uani d . 1 1 . .
    C C5 0.1153(3) 0.0068(3) 0.8203(3) 0.0333(6) Uani d . 1 1 . .
    H H5B 0.0572 0.0000 0.8789 0.040 Uiso calc R 1 1 . .
    H H5C 0.2167 -0.0227 0.8384 0.040 Uiso calc R 1 1 . .
    C C6 0.0360(3) -0.0831(3) 0.6936(3) 0.0387(7) Uani d . 1 1 . .
    H H6B -0.0012 -0.1667 0.6934 0.046 Uiso calc R 1 1 . .
    H H6C -0.0513 -0.0420 0.6649 0.046 Uiso calc R 1 1 . .
    C C7 0.0862(4) -0.3532(3) 0.4587(4) 0.0547(9) Uani d . 1 1 . .
    H H7A 0.0617 -0.4118 0.3734 0.082 Uiso calc R 1 1 . .
    H H7B 0.0090 -0.3678 0.4997 0.082 Uiso calc R 1 1 . .
    H H7C 0.1850 -0.3704 0.4958 0.082 Uiso calc R 1 1 . .
    C C8 0.7433(4) 0.3470(4) 0.1814(4) 0.0540(9) Uani d . 1 1 . .
    H H8A 0.8153 0.2796 0.1668 0.081 Uiso calc R 1 1 . .
    H H8B 0.7714 0.4106 0.2648 0.081 Uiso calc R 1 1 . .
    H H8C 0.7449 0.3912 0.1264 0.081 Uiso calc R 1 1 . .
    C C9 0.5861(3) 0.2846(3) 0.1602(3) 0.0346(6) Uani d . 1 1 . .
    C C10 0.4009(3) 0.1407(3) 0.1252(3) 0.0391(7) Uani d . 1 1 . .
    H H10B 0.3460 0.0609 0.1085 0.047 Uiso calc R 1 1 . .
    C C11 0.3377(3) 0.2588(3) 0.1412(3) 0.0317(6) Uani d . 1 1 . .
    C C12 0.4499(3) 0.4921(3) 0.1791(3) 0.0317(6) Uani d . 1 1 . .
    H H12A 0.3617 0.4992 0.1214 0.038 Uiso calc R 1 1 . .
    H H12B 0.5418 0.5208 0.1596 0.038 Uiso calc R 1 1 . .
    C C13 0.4371(3) 0.5828(3) 0.3059(3) 0.0362(7) Uani d . 1 1 . .
    H H13A 0.4006 0.6665 0.3060 0.043 Uiso calc R 1 1 . .
    H H13B 0.3644 0.5427 0.3357 0.043 Uiso calc R 1 1 . .
    C C14 0.6070(4) 0.8524(3) 0.5396(3) 0.0522(9) Uani d . 1 1 . .
    H H14A 0.6396 0.9112 0.6243 0.078 Uiso calc R 1 1 . .
    H H14B 0.5051 0.8703 0.5088 0.078 Uiso calc R 1 1 . .
    H H14C 0.6769 0.8662 0.4925 0.078 Uiso calc R 1 1 . .
loop_
    _atom_site_aniso_label
    _atom_site_aniso_U_11
    _atom_site_aniso_U_22
    _atom_site_aniso_U_33
    _atom_site_aniso_U_12
    _atom_site_aniso_U_13
    _atom_site_aniso_U_23
    S1 0.0370(4) 0.0336(4) 0.0394(4) 0.0035(3) 0.0099(3) 0.0123(3)
    S2 0.0336(4) 0.0329(4) 0.0374(4) -0.0030(3) 0.0037(3) 0.0122(3)
    O1 0.0480(14) 0.0549(15) 0.090(2) 0.0220(12) 0.0258(13) 0.0309(14)
    O2 0.0407(12) 0.0415(13) 0.0877(19) -0.0049(10) 0.0170(12) 0.0266(13)
    O3 0.0320(10) 0.0386(11) 0.0433(12) 0.0017(8) 0.0092(9) 0.0139(9)
    O4 0.0437(12) 0.0484(13) 0.0458(13) 0.0075(10) 0.0032(10) 0.0161(11)
    O5 0.0546(14) 0.0558(15) 0.0531(14) 0.0045(11) 0.0236(11) 0.0224(12)
    O6 0.0369(12) 0.0487(14) 0.0702(16) -0.0152(10) 0.0100(11) 0.0215(12)
    O7 0.0376(12) 0.0411(13) 0.0683(16) 0.0083(9) 0.0096(10) 0.0207(11)
    O8 0.0283(10) 0.0365(11) 0.0409(12) -0.0017(8) 0.0047(8) 0.0120(9)
    O9 0.0403(12) 0.0544(14) 0.0508(14) -0.0003(10) -0.0048(10) 0.0227(11)
    O10 0.0472(13) 0.0512(14) 0.0444(13) -0.0052(10) 0.0135(10) 0.0176(11)
    N1 0.0328(13) 0.0408(15) 0.0479(16) 0.0019(11) 0.0074(11) 0.0198(12)
    N2 0.0279(11) 0.0279(12) 0.0355(13) -0.0002(9) 0.0049(9) 0.0142(10)
    N3 0.0403(14) 0.0342(14) 0.0523(16) -0.0069(11) 0.0075(12) 0.0176(12)
    N4 0.0332(13) 0.0364(14) 0.0360(14) -0.0010(10) 0.0057(10) 0.0160(11)
    N5 0.0296(12) 0.0243(11) 0.0321(12) 0.0001(9) 0.0057(9) 0.0110(10)
    N7 0.0451(15) 0.0314(14) 0.0537(17) 0.0077(11) 0.0133(12) 0.0154(12)
    C1 0.0341(16) 0.056(2) 0.069(2) 0.0004(14) 0.0132(15) 0.0303(19)
    C2 0.0329(15) 0.0343(16) 0.0379(17) -0.0080(12) 0.0025(12) 0.0170(13)
    C3 0.0459(17) 0.0277(15) 0.0475(19) 0.0011(12) 0.0069(14) 0.0156(14)
    C4 0.0315(14) 0.0328(15) 0.0365(16) 0.0010(11) 0.0078(12) 0.0132(13)
    C5 0.0347(15) 0.0281(14) 0.0389(16) -0.0020(11) 0.0060(12) 0.0157(12)
    C6 0.0365(15) 0.0334(16) 0.0438(18) -0.0042(12) 0.0113(13) 0.0113(13)
    C7 0.052(2) 0.0371(18) 0.081(3) 0.0074(15) 0.0218(18) 0.0253(18)
    C8 0.0326(17) 0.055(2) 0.077(3) 0.0052(15) 0.0153(16) 0.0269(19)
    C9 0.0335(15) 0.0315(15) 0.0407(17) 0.0053(11) 0.0124(12) 0.0141(13)
    C10 0.0417(17) 0.0291(15) 0.0478(18) -0.0017(12) 0.0116(13) 0.0153(14)
    C11 0.0320(14) 0.0289(14) 0.0347(15) -0.0008(11) 0.0066(11) 0.0129(12)
    C12 0.0327(14) 0.0253(13) 0.0386(16) -0.0001(11) 0.0055(12) 0.0148(12)
    C13 0.0318(14) 0.0305(15) 0.0418(17) 0.0038(11) 0.0030(12) 0.0112(13)
    C14 0.0438(18) 0.0342(17) 0.076(3) -0.0022(14) 0.0064(17) 0.0221(17)
_geom_special_details
;
All e.s.d.'s (except the e.s.d. in the dihedral angle between two l.s. planes)
are estimated using the full covariance matrix. The cell e.s.d.'s are taken
into account individually in the estimation of e.s.d.'s in distances, angles
and torsion angles; correlations between e.s.d.'s in cell parameters are only
used when they are defined by crystal symmetry. An approximate (isotropic)
treatment of cell e.s.d.'s is used for estimating e.s.d.'s involving l.s.
planes.
;
loop_
    _geom_bond_atom_site_label_1
    _geom_bond_atom_site_label_2
    _geom_bond_site_symmetry_2
    _geom_bond_distance
    _geom_bond_publ_flag
    S1 O4 . 1.420(2) ?
    S1 O5 . 1.425(2) ?
    S1 O3 . 1.571(2) ?
    S1 C7 . 1.749(3) ?
    S2 O9 . 1.423(2) ?
    S2 O10 . 1.424(2) ?
    S2 O8 . 1.567(2) ?
    S2 C14 . 1.746(3) ?
    O1 N1 . 1.234(3) ?
    O2 N1 . 1.228(3) ?
    O3 C6 . 1.461(3) ?
    O6 N4 . 1.233(3) ?
    O7 N4 . 1.233(3) ?
    O8 C13 . 1.464(3) ?
    N1 C4 . 1.410(4) ?
    N2 C2 . 1.363(3) ?
    N2 C4 . 1.381(4) ?
    N2 C5 . 1.473(3) ?
    N3 C2 . 1.323(4) ?
    N3 C3 . 1.352(4) ?
    N4 C11 . 1.406(3) ?
    N5 C9 . 1.353(3) ?
    N5 C11 . 1.383(3) ?
    N5 C12 . 1.474(3) ?
    N7 C9 . 1.328(4) ?
    N7 C10 . 1.354(4) ?
    C1 C2 . 1.467(4) ?
    C1 H1A . 0.9600 ?
    C1 H1B . 0.9600 ?
    C1 H1C . 0.9600 ?
    C3 C4 . 1.367(4) ?
    C3 H3B . 0.9300 ?
    C5 C6 . 1.494(4) ?
    C5 H5B . 0.9700 ?
    C5 H5C . 0.9700 ?
    C6 H6B . 0.9700 ?
    C6 H6C . 0.9700 ?
    C7 H7A . 0.9600 ?
    C7 H7B . 0.9600 ?
    C7 H7C . 0.9600 ?
    C8 C9 . 1.484(4) ?
    C8 H8A . 0.9600 ?
    C8 H8B . 0.9600 ?
    C8 H8C . 0.9600 ?
    C10 C11 . 1.366(4) ?
    C10 H10B . 0.9300 ?
    C12 C13 . 1.490(4) ?
    C12 H12A . 0.9700 ?
    C12 H12B . 0.9700 ?
    C13 H13A . 0.9700 ?
    C13 H13B . 0.9700 ?
    C14 H14A . 0.9600 ?
    C14 H14B . 0.9600 ?
    C14 H14C . 0.9600 ?
loop_
    _geom_angle_atom_site_label_1
    _geom_angle_atom_site_label_2
    _geom_angle_atom_site_label_3
    _geom_angle_site_symmetry_1
    _geom_angle_site_symmetry_3
    _geom_angle
    _geom_angle_publ_flag
    O4 S1 O5 . . 118.95(14) ?
    O4 S1 O3 . . 109.90(12) ?
    O5 S1 O3 . . 104.65(13) ?
    O4 S1 C7 . . 109.32(15) ?
    O5 S1 C7 . . 109.50(15) ?
    O3 S1 C7 . . 103.32(15) ?
    O9 S2 O10 . . 118.88(14) ?
    O9 S2 O8 . . 104.78(13) ?
    O10 S2 O8 . . 109.83(12) ?
    O9 S2 C14 . . 109.74(15) ?
    O10 S2 C14 . . 109.15(15) ?
    O8 S2 C14 . . 103.28(15) ?
    C6 O3 S1 . . 118.58(18) ?
    C13 O8 S2 . . 118.53(17) ?
    O2 N1 O1 . . 123.1(3) ?
    O2 N1 C4 . . 119.8(2) ?
    O1 N1 C4 . . 117.1(3) ?
    C2 N2 C4 . . 104.9(2) ?
    C2 N2 C5 . . 125.9(2) ?
    C4 N2 C5 . . 129.1(2) ?
    C2 N3 C3 . . 106.4(2) ?
    O7 N4 O6 . . 122.9(2) ?
    O7 N4 C11 . . 119.9(2) ?
    O6 N4 C11 . . 117.3(2) ?
    C9 N5 C11 . . 105.3(2) ?
    C9 N5 C12 . . 126.1(2) ?
    C11 N5 C12 . . 128.5(2) ?
    C9 N7 C10 . . 105.7(2) ?
    C2 C1 H1A . . 109.5 ?
    C2 C1 H1B . . 109.5 ?
    H1A C1 H1B . . 109.5 ?
    C2 C1 H1C . . 109.5 ?
    H1A C1 H1C . . 109.5 ?
    H1B C1 H1C . . 109.5 ?
    N3 C2 N2 . . 112.0(3) ?
    N3 C2 C1 . . 124.5(3) ?
    N2 C2 C1 . . 123.6(3) ?
    N3 C3 C4 . . 109.2(3) ?
    N3 C3 H3B . . 125.4 ?
    C4 C3 H3B . . 125.4 ?
    C3 C4 N2 . . 107.5(2) ?
    C3 C4 N1 . . 127.4(3) ?
    N2 C4 N1 . . 125.1(2) ?
    N2 C5 C6 . . 113.0(2) ?
    N2 C5 H5B . . 109.0 ?
    C6 C5 H5B . . 109.0 ?
    N2 C5 H5C . . 109.0 ?
    C6 C5 H5C . . 109.0 ?
    H5B C5 H5C . . 107.8 ?
    O3 C6 C5 . . 107.7(2) ?
    O3 C6 H6B . . 110.2 ?
    C5 C6 H6B . . 110.2 ?
    O3 C6 H6C . . 110.2 ?
    C5 C6 H6C . . 110.2 ?
    H6B C6 H6C . . 108.5 ?
    S1 C7 H7A . . 109.5 ?
    S1 C7 H7B . . 109.5 ?
    H7A C7 H7B . . 109.5 ?
    S1 C7 H7C . . 109.5 ?
    H7A C7 H7C . . 109.5 ?
    H7B C7 H7C . . 109.5 ?
    C9 C8 H8A . . 109.5 ?
    C9 C8 H8B . . 109.5 ?
    H8A C8 H8B . . 109.5 ?
    C9 C8 H8C . . 109.5 ?
    H8A C8 H8C . . 109.5 ?
    H8B C8 H8C . . 109.5 ?
    N7 C9 N5 . . 112.3(2) ?
    N7 C9 C8 . . 124.0(3) ?
    N5 C9 C8 . . 123.7(3) ?
    N7 C10 C11 . . 109.8(3) ?
    N7 C10 H10B . . 125.1 ?
    C11 C10 H10B . . 125.1 ?
    C10 C11 N5 . . 106.9(2) ?
    C10 C11 N4 . . 127.9(3) ?
    N5 C11 N4 . . 125.1(2) ?
    N5 C12 C13 . . 113.3(2) ?
    N5 C12 H12A . . 108.9 ?
    C13 C12 H12A . . 108.9 ?
    N5 C12 H12B . . 108.9 ?
    C13 C12 H12B . . 108.9 ?
    H12A C12 H12B . . 107.7 ?
    O8 C13 C12 . . 108.1(2) ?
    O8 C13 H13A . . 110.1 ?
    C12 C13 H13A . . 110.1 ?
    O8 C13 H13B . . 110.1 ?
    C12 C13 H13B . . 110.1 ?
    H13A C13 H13B . . 108.4 ?
    S2 C14 H14A . . 109.5 ?
    S2 C14 H14B . . 109.5 ?
    H14A C14 H14B . . 109.5 ?
    S2 C14 H14C . . 109.5 ?
    H14A C14 H14C . . 109.5 ?
    H14B C14 H14C . . 109.5 ?
loop_
    _geom_torsion_atom_site_label_1
    _geom_torsion_atom_site_label_2
    _geom_torsion_atom_site_label_3
    _geom_torsion_atom_site_label_4
    _geom_torsion_site_symmetry_1
    _geom_torsion_site_symmetry_2
    _geom_torsion_site_symmetry_3
    _geom_torsion_site_symmetry_4
    _geom_torsion
    _geom_torsion_publ_flag
    O4 S1 O3 C6 . . . . 36.6(2) ?
    O5 S1 O3 C6 . . . . 165.4(2) ?
    C7 S1 O3 C6 . . . . -79.9(2) ?
    O9 S2 O8 C13 . . . . 165.3(2) ?
    O10 S2 O8 C13 . . . . 36.5(2) ?
    C14 S2 O8 C13 . . . . -79.8(2) ?
    C3 N3 C2 N2 . . . . -0.8(3) ?
    C3 N3 C2 C1 . . . . 179.1(3) ?
    C4 N2 C2 N3 . . . . 1.0(3) ?
    C5 N2 C2 N3 . . . . -176.3(3) ?
    C4 N2 C2 C1 . . . . -178.8(3) ?
    C5 N2 C2 C1 . . . . 3.9(4) ?
    C2 N3 C3 C4 . . . . 0.2(3) ?
    N3 C3 C4 N2 . . . . 0.4(3) ?
    N3 C3 C4 N1 . . . . -179.7(3) ?
    C2 N2 C4 C3 . . . . -0.9(3) ?
    C5 N2 C4 C3 . . . . 176.3(3) ?
    C2 N2 C4 N1 . . . . 179.3(3) ?
    C5 N2 C4 N1 . . . . -3.5(5) ?
    O2 N1 C4 C3 . . . . 175.3(3) ?
    O1 N1 C4 C3 . . . . -4.2(5) ?
    O2 N1 C4 N2 . . . . -4.9(4) ?
    O1 N1 C4 N2 . . . . 175.7(3) ?
    C2 N2 C5 C6 . . . . -102.5(3) ?
    C4 N2 C5 C6 . . . . 80.8(3) ?
    S1 O3 C6 C5 . . . . -174.80(18) ?
    N2 C5 C6 O3 . . . . 77.7(3) ?
    C10 N7 C9 N5 . . . . -0.1(3) ?
    C10 N7 C9 C8 . . . . 179.2(3) ?
    C11 N5 C9 N7 . . . . 0.4(3) ?
    C12 N5 C9 N7 . . . . -176.3(3) ?
    C11 N5 C9 C8 . . . . -179.0(3) ?
    C12 N5 C9 C8 . . . . 4.4(5) ?
    C9 N7 C10 C11 . . . . -0.2(3) ?
    N7 C10 C11 N5 . . . . 0.4(3) ?
    N7 C10 C11 N4 . . . . -177.2(3) ?
    C9 N5 C11 C10 . . . . -0.5(3) ?
    C12 N5 C11 C10 . . . . 176.1(3) ?
    C9 N5 C11 N4 . . . . 177.3(3) ?
    C12 N5 C11 N4 . . . . -6.1(4) ?
    O7 N4 C11 C10 . . . . 172.6(3) ?
    O6 N4 C11 C10 . . . . -7.8(4) ?
    O7 N4 C11 N5 . . . . -4.7(4) ?
    O6 N4 C11 N5 . . . . 174.9(3) ?
    C9 N5 C12 C13 . . . . -102.3(3) ?
    C11 N5 C12 C13 . . . . 81.8(3) ?
    S2 O8 C13 C12 . . . . -174.36(17) ?
    N5 C12 C13 O8 . . . . 77.5(3) ?
loop_
    _geom_hbond_atom_site_label_D
    _geom_hbond_atom_site_label_H
    _geom_hbond_atom_site_label_A
    _geom_hbond_site_symmetry_A
    _geom_hbond_distance_DH
    _geom_hbond_distance_HA
    _geom_hbond_distance_DA
    _geom_hbond_angle_DHA
    _geom_hbond_publ_flag
    C5 H5B O6 2_556 0.9700 2.5000 3.235(4) 133.00 yes
    C5 H5C N7 2_656 0.9700 2.5400 3.484(4) 165.00 yes
    C7 H7B O9 1_445 0.9600 2.5900 3.498(4) 157.00 yes
    C7 H7C O10 1_545 0.9600 2.5200 3.423(4) 157.00 yes
    C12 H12A O1 2_566 0.9700 2.5000 3.250(5) 134.00 yes
    C12 H12B N3 2_666 0.9700 2.5300 3.472(4) 164.00 yes
    C14 H14B O5 1_565 0.9600 2.5900 3.507(4) 160.00 yes
    C14 H14C O4 1_665 0.9600 2.5500 3.414(4) 150.00 yes
_iucr_refine_instructions_details
;
TITL a in P-1
CELL 0.71073   8.8547  10.9273  12.0329 112.702 100.614  90.052
ZERR    2.00   0.0017   0.0021   0.0023   0.004   0.004   0.004
LATT  1
SFAC C H N O S
UNIT 28 44 12 20 4
TEMP 0
CONF
ACTA
L.S. 20
BOND $H
FMAP 2 1 60
PLAN 10
SIZE 0.40 0.21 0.08
WGHT    0.091400    0.284900
FVAR       0.47071
S1    5    0.091441   -0.188098    0.471840    11.00000    0.03700    0.03360 =
         0.03939    0.01232    0.00993    0.00349
S2    5    0.605756    0.687674    0.526831    11.00000    0.03360    0.03289 =
         0.03738    0.01225    0.00370   -0.00295
O1    4   -0.208136    0.313178    0.891278    11.00000    0.04797    0.05494 =
         0.09042    0.03089    0.02575    0.02196
O2    4   -0.180511    0.102749    0.839491    11.00000    0.04066    0.04153 =
         0.08768    0.02663    0.01699   -0.00494
O3    4    0.147879   -0.106308    0.613599    11.00000    0.03197    0.03856 =
         0.04329    0.01387    0.00924    0.00171
O4    4   -0.059738   -0.157238    0.433134    11.00000    0.04371    0.04838 =
         0.04581    0.01614    0.00317    0.00751
O5    4    0.212433   -0.164008    0.417751    11.00000    0.05464    0.05575 =
         0.05309    0.02240    0.02356    0.00452
O6    4    0.087590    0.190323    0.111004    11.00000    0.03691    0.04865 =
         0.07017    0.02148    0.01003   -0.01517
O7    4    0.146206    0.401265    0.169157    11.00000    0.03761    0.04107 =
         0.06827    0.02073    0.00961    0.00830
O8    4    0.589893    0.605816    0.385267    11.00000    0.02826    0.03645 =
         0.04093    0.01197    0.00467   -0.00171
O9    4    0.753654    0.663308    0.580491    11.00000    0.04033    0.05439 =
         0.05082    0.02265   -0.00480   -0.00028
O10   4    0.473791    0.657182    0.566287    11.00000    0.04723    0.05120 =
         0.04440    0.01759    0.01353   -0.00519
N1    3   -0.129755    0.216615    0.863318    11.00000    0.03277    0.04076 =
         0.04787    0.01984    0.00736    0.00190
N2    3    0.131731    0.147066    0.836316    11.00000    0.02791    0.02791 =
         0.03546    0.01422    0.00486   -0.00024
N3    3    0.244504    0.340705    0.861263    11.00000    0.04027    0.03418 =
         0.05231    0.01765    0.00746   -0.00693
N4    3    0.182425    0.285823    0.140864    11.00000    0.03317    0.03643 =
         0.03601    0.01595    0.00571   -0.00098
N5    3    0.457523    0.351663    0.163156    11.00000    0.02962    0.02433 =
         0.03212    0.01097    0.00573    0.00014
N7    3    0.555464    0.157193    0.137393    11.00000    0.04512    0.03140 =
         0.05367    0.01539    0.01327    0.00766
C1    1    0.407044    0.150650    0.816414    11.00000    0.03406    0.05599 =
         0.06880    0.03034    0.01324    0.00044
AFIX  33
H1A   2    0.484223    0.215790    0.822235    11.00000   -1.50000
H1B   2    0.389609    0.080540    0.735871    11.00000   -1.50000
H1C   2    0.441517    0.114420    0.876960    11.00000   -1.50000
AFIX   0
C2    1    0.263047    0.213620    0.838081    11.00000    0.03286    0.03432 =
         0.03791    0.01703    0.00251   -0.00798
C3    1    0.096528    0.358943    0.873709    11.00000    0.04594    0.02774 =
         0.04748    0.01563    0.00691    0.00109
AFIX  43
H3B   2    0.050852    0.439027    0.890218    11.00000   -1.20000
AFIX   0
C4    1    0.024729    0.241029    0.858180    11.00000    0.03151    0.03279 =
         0.03649    0.01323    0.00781    0.00098
C5    1    0.115268    0.006771    0.820321    11.00000    0.03473    0.02811 =
         0.03885    0.01571    0.00598   -0.00200
AFIX  23
H5B   2    0.057178   -0.000045    0.878896    11.00000   -1.20000
H5C   2    0.216726   -0.022739    0.838358    11.00000   -1.20000
AFIX   0
C6    1    0.036015   -0.083073    0.693589    11.00000    0.03647    0.03338 =
         0.04384    0.01125    0.01126   -0.00421
AFIX  23
H6B   2   -0.001195   -0.166695    0.693380    11.00000   -1.20000
H6C   2   -0.051293   -0.041962    0.664874    11.00000   -1.20000
AFIX   0
C7    1    0.086179   -0.353153    0.458716    11.00000    0.05199    0.03707 =
         0.08065    0.02528    0.02179    0.00736
AFIX 137
H7A   2    0.061741   -0.411831    0.373404    11.00000   -1.50000
H7B   2    0.008953   -0.367803    0.499713    11.00000   -1.50000
H7C   2    0.184953   -0.370445    0.495824    11.00000   -1.50000
AFIX   0
C8    1    0.743337    0.347002    0.181442    11.00000    0.03259    0.05472 =
         0.07737    0.02686    0.01526    0.00519
AFIX 137
H8A   2    0.815340    0.279632    0.166834    11.00000   -1.50000
H8B   2    0.771448    0.410619    0.264849    11.00000   -1.50000
H8C   2    0.744949    0.391163    0.126414    11.00000   -1.50000
AFIX   0
C9    1    0.586121    0.284554    0.160159    11.00000    0.03346    0.03154 =
         0.04068    0.01413    0.01238    0.00526
C10   1    0.400901    0.140682    0.125241    11.00000    0.04172    0.02908 =
         0.04785    0.01530    0.01164   -0.00168
AFIX  43
H10B  2    0.346000    0.060891    0.108538    11.00000   -1.20000
AFIX   0
C11   1    0.337691    0.258762    0.141190    11.00000    0.03200    0.02885 =
         0.03471    0.01292    0.00657   -0.00081
C12   1    0.449916    0.492088    0.179125    11.00000    0.03270    0.02527 =
         0.03858    0.01475    0.00554   -0.00014
AFIX  23
H12A  2    0.361678    0.499168    0.121377    11.00000   -1.20000
H12B  2    0.541757    0.520760    0.159643    11.00000   -1.20000
AFIX   0
C13   1    0.437067    0.582780    0.305912    11.00000    0.03176    0.03046 =
         0.04185    0.01124    0.00303    0.00383
AFIX  23
H13A  2    0.400600    0.666472    0.305951    11.00000   -1.20000
H13B  2    0.364365    0.542699    0.335734    11.00000   -1.20000
AFIX   0
C14   1    0.606987    0.852350    0.539561    11.00000    0.04379    0.03423 =
         0.07645    0.02213    0.00643   -0.00217
AFIX  33
H14A  2    0.639559    0.911152    0.624314    11.00000   -1.50000
H14B  2    0.505145    0.870267    0.508836    11.00000   -1.50000
H14C  2    0.676934    0.866179    0.492533    11.00000   -1.50000
HKLF 4
REM  a in P-1
REM R1 =  0.0558 for   3078 Fo > 4sig(Fo)  and  0.0695 for all   3918 data
REM    291 parameters refined using      0 restraints
END
WGHT      0.0917      0.2846
REM Highest difference peak  0.794,  deepest hole -0.324,  1-sigma level  0.088
Q1    1   0.1137 -0.1496  0.5593  11.00000  0.05    0.79
Q2    1   0.5878  0.6465  0.4410  11.00000  0.05    0.75
Q3    1   0.1081 -0.3113  0.5335  11.00000  0.05    0.73
Q4    1   0.5878  0.8111  0.4650  11.00000  0.05    0.68
Q5    1   0.0040 -0.1393  0.5028  11.00000  0.05    0.47
Q6    1   0.7024  0.6377  0.5019  11.00000  0.05    0.47
Q7    1   0.0815 -0.0874  0.6363  11.00000  0.05    0.43
Q8    1   0.6739  0.6974  0.6021  11.00000  0.05    0.43
Q9    1   0.1241 -0.2208  0.3973  11.00000  0.05    0.41
Q10   1   0.3474  0.2015  0.8577  11.00000  0.05    0.40
;
