# Supplementary material for: 2-(2-Methyl-5-nitro-1H-imidazol-1-yl)ethyl methane­sulfonate
Source: Acta Crystallogr Sect E Struct Rep Online. 2012 Aug 25;68(Pt 9):o2781. doi: 10.1107/S1600536812034964 (PMC3435813; doi:10.1107/S1600536812034964)
Supplement: Supplementary file 2 [file e-68-o2781-Isup2.hkl]

# 
# h,k,l, Fc-squared, Fo-squared, sigma(Fo-squared) and status flag 
# 
data_I
_shelx_title ' a in P-1' 
_shelx_refln_list_code          4 
_shelx_F_calc_maximum      210.89 
_exptl_crystal_F_000       520.00 
_reflns_d_resolution_high  0.8256 
 
loop_ 
 _symmetry_equiv_pos_as_xyz 
 'x, y, z' 
 '-x, -y, -z' 
 
_cell_length_a     8.8547 
_cell_length_b    10.9273 
_cell_length_c    12.0329 
_cell_angle_alpha 112.702 
_cell_angle_beta  100.614 
_cell_angle_gamma  90.052 
 
_shelx_F_squared_multiplier     1.000 
 
loop_ 
 _refln_index_h 
 _refln_index_k 
 _refln_index_l 
 _refln_F_squared_calc 
 _refln_F_squared_meas 
 _refln_F_squared_sigma 
 _refln_observed_status 
   1   0   0      184.02      179.57      3.66 o 
   2   0   0     1072.22     1150.98     18.45 o 
   3   0   0     3748.77     3752.31     56.29 o 
   4   0   0     1953.37     2065.83     33.47 o 
   5   0   0      379.53      369.33      9.91 o 
   6   0   0     1952.87     1995.26     34.61 o 
   7   0   0       23.00       27.41      4.29 o 
   8   0   0       18.66       21.42      4.39 o 
   9   0   0        0.72        3.80      3.13 o 
  10   0   0       18.15       19.97      4.45 o 
 -10   1   0        4.78        6.72      6.10 o 
  -9   1   0       12.50       10.09      3.95 o 
  -8   1   0      319.83      305.20     11.25 o 
  -7   1   0      274.73      257.76      9.79 o 
  -6   1   0      589.19      611.27     17.80 o 
  -5   1   0       93.67       83.94      4.91 o 
  -4   1   0      149.73      157.51      5.76 o 
  -3   1   0      723.06      660.25     12.40 o 
  -2   1   0     3453.51     3770.31     86.17 o 
  -1   1   0    10308.24    10039.47    181.89 o 
   0   1   0        0.16       -0.68      0.45 o 
   1   1   0     1401.30     1406.00     35.06 o 
   2   1   0     3892.33     4349.24     56.31 o 
   3   1   0      325.21      323.96      6.41 o 
   4   1   0      987.11     1206.43     21.26 o 
   5   1   0       61.52       66.61      4.47 o 
   6   1   0       64.50       72.42      5.21 o 
   7   1   0       88.41       80.50      7.91 o 
   8   1   0      329.81      340.49     11.84 o 
   9   1   0       34.56       37.25      5.23 o 
  10   1   0       15.70       25.67      4.40 o 
 -10   2   0       50.68       59.63      9.36 o 
  -9   2   0        3.11        4.08      3.16 o 
  -8   2   0       33.33       42.32      5.25 o 
  -7   2   0      144.89      154.94      7.92 o 
  -6   2   0      524.27      518.40     13.32 o 
  -5   2   0       25.43       22.23      3.09 o 
  -4   2   0     1071.46     1108.94     23.88 o 
  -3   2   0        3.06       10.03      1.68 o 
  -2   2   0      522.67      541.49      9.14 o 
  -1   2   0     2571.30     2676.13     66.26 o 
   0   2   0    14553.75    17786.95    224.08 o 
   1   2   0      778.27      887.75     15.10 o 
   2   2   0     1818.45     2187.78     35.78 o 
   3   2   0        9.21       17.92      2.21 o 
   4   2   0      314.00      348.84      7.46 o 
   5   2   0      157.05      131.03      5.99 o 
   6   2   0      408.71      401.08     11.26 o 
   7   2   0       59.74       69.55     14.96 o 
   8   2   0       14.39       18.74      3.99 o 
   9   2   0       11.43       10.51      3.58 o 
  10   2   0       63.64       84.22      9.29 o 
 -10   3   0       12.51       10.84      3.94 o 
  -9   3   0       73.96       75.84      8.76 o 
  -8   3   0       35.65       38.58      5.11 o 
  -7   3   0      268.73      229.74      9.31 o 
  -6   3   0       99.41      118.54      6.22 o 
  -5   3   0      248.95      243.69      6.27 o 
  -4   3   0      450.68      478.26      9.16 o 
  -3   3   0      445.52      432.45      8.03 o 
  -2   3   0     1221.36     1454.13     20.48 o 
  -1   3   0     2024.59     1962.61     28.89 o 
   0   3   0        0.15       -1.32      0.88 o 
   1   3   0      731.96      719.57     17.31 o 
   2   3   0      651.70      750.35     14.55 o 
   3   3   0      450.24      466.47     13.56 o 
   4   3   0      660.76      752.13     13.06 o 
   5   3   0      395.23      340.51      8.09 o 
   6   3   0      133.25      134.13      6.72 o 
   7   3   0      224.86      197.42     19.05 o 
   8   3   0      167.84      172.07      8.30 o 
   9   3   0        0.23        4.38      4.37 o 
 -10   4   0        0.22        0.96      3.10 o 
  -9   4   0        0.53        0.76      3.45 o 
  -8   4   0      124.99      100.46      7.41 o 
  -7   4   0      310.92      325.92     12.88 o 
  -6   4   0      119.75      104.55      4.78 o 
  -5   4   0       49.65       50.73      3.30 o 
  -4   4   0       17.85       15.63      2.00 o 
  -3   4   0      997.13     1019.81     15.94 o 
  -2   4   0      399.14      431.35      8.36 o 
  -1   4   0      249.45      189.70      7.94 o 
   0   4   0     6279.38     8321.62    110.96 o 
   1   4   0        0.40        1.25      1.68 o 
   2   4   0      110.08      106.80      5.22 o 
   3   4   0      454.54      511.25     12.28 o 
   4   4   0       86.90       99.77      5.82 o 
   5   4   0       87.54       76.06      4.02 o 
   6   4   0      127.03      108.77      5.19 o 
   7   4   0       85.24       72.73      8.31 o 
   8   4   0       58.66       44.81      7.60 o 
   9   4   0       94.55       91.12      9.45 o 
  -9   5   0       81.10       99.32      9.30 o 
  -8   5   0       93.19       94.81      8.98 o 
  -7   5   0      192.53      168.42      8.19 o 
  -6   5   0      308.14      298.76      8.36 o 
  -5   5   0     1431.21     1400.02     22.33 o 
  -4   5   0       22.80       24.46      2.53 o 
  -3   5   0      485.06      446.16     13.26 o 
  -2   5   0      970.86     1102.31     17.14 o 
  -1   5   0      838.21      845.04     15.79 o 
   0   5   0        0.05       -1.48      1.21 o 
   1   5   0     1989.40     2100.68     35.07 o 
   2   5   0       11.45       19.03      3.20 o 
   3   5   0      357.41      399.06     11.23 o 
   4   5   0      153.53      157.02      7.40 o 
   5   5   0     1071.07     1040.91     22.17 o 
   6   5   0      134.19      140.93      7.89 o 
   7   5   0      262.22      220.91     12.72 o 
   8   5   0      115.45      105.35      9.65 o 
   9   5   0       95.24       91.77      9.33 o 
  -9   6   0       35.83       40.84      7.10 o 
  -8   6   0       30.40       39.51     11.98 o 
  -7   6   0        9.06        5.76      3.97 o 
  -6   6   0     1182.96     1186.40     49.26 o 
  -5   6   0        6.55        6.27      3.49 o 
  -4   6   0       84.40       91.43      4.18 o 
  -3   6   0      798.46      800.33     13.99 o 
  -2   6   0      141.52      132.78      4.57 o 
  -1   6   0      112.27      113.95      6.27 o 
   0   6   0     2938.64     3624.18     49.18 o 
   1   6   0       51.99       63.85      4.67 o 
   2   6   0        5.93        9.85      3.08 o 
   3   6   0       53.56       38.77      4.66 o 
   4   6   0       11.68       11.29      3.72 o 
   5   6   0      186.79      173.28      8.63 o 
   6   6   0      542.59      511.25     15.09 o 
   7   6   0      302.43      281.42     14.64 o 
   8   6   0       42.00       57.31      9.68 o 
  -9   7   0        0.07       -0.85      3.12 o 
  -8   7   0       48.22       53.89     12.48 o 
  -7   7   0        5.98        7.21      4.27 o 
  -6   7   0       34.48       42.59      5.21 o 
  -5   7   0      442.42      413.07     12.59 o 
  -4   7   0      637.24      655.42     16.02 o 
  -3   7   0        2.14        6.30      2.78 o 
  -2   7   0       80.67       75.46      4.43 o 
  -1   7   0      143.93      135.43      5.07 o 
   0   7   0        0.38        2.38      1.91 o 
   1   7   0      301.64      282.56      9.50 o 
   2   7   0       25.86       30.46      4.34 o 
   3   7   0        0.41        0.48      2.86 o 
   4   7   0      148.59      149.10     13.36 o 
   5   7   0      510.38      458.55     14.61 o 
   6   7   0        4.06       11.81      4.45 o 
   7   7   0       90.56       81.17      9.42 o 
   8   7   0      111.67      142.43     11.10 o 
  -8   8   0       71.96       81.02      9.11 o 
  -7   8   0       79.20       83.79      9.00 o 
  -6   8   0      245.73      253.81     10.43 o 
  -5   8   0      417.69      365.33     12.40 o 
  -4   8   0       28.78       33.98      4.81 o 
  -3   8   0      141.61      120.81      6.91 o 
  -2   8   0      310.98      292.18      7.85 o 
  -1   8   0       37.69       36.72      4.74 o 
   0   8   0       69.72       71.04      4.41 o 
   1   8   0      180.39      161.25      7.65 o 
   2   8   0      208.19      197.79      9.14 o 
   3   8   0      340.09      272.06     10.92 o 
   4   8   0       11.30       12.86      4.53 o 
   5   8   0      251.39      221.64     15.83 o 
   6   8   0       98.56      110.59      8.45 o 
   7   8   0       40.62       50.88      8.05 o 
  -7   9   0        5.96       -2.31      3.35 o 
  -6   9   0        0.70       -0.39      3.21 o 
  -5   9   0        3.63       -2.51      2.83 o 
  -4   9   0      129.38      135.19      8.04 o 
  -3   9   0       79.47       75.60      7.87 o 
  -2   9   0        7.12        6.75      3.68 o 
  -1   9   0      160.78      124.41      9.87 o 
   0   9   0        0.80        0.83      2.69 o 
   1   9   0       24.29       21.39      4.27 o 
   2   9   0      391.09      374.52     12.86 o 
   3   9   0      152.02      130.90      8.49 o 
   4   9   0        6.60        6.53      4.83 o 
   5   9   0       47.55       38.65      6.10 o 
   6   9   0       29.84       37.68      5.90 o 
  -6  10   0        7.66        9.41      4.29 o 
  -5  10   0       44.39       40.32      5.71 o 
  -4  10   0       65.38       74.97      8.90 o 
  -3  10   0        1.08       -1.95      3.17 o 
  -2  10   0       21.66       17.70      5.64 o 
  -1  10   0      118.08      102.05      9.35 o 
   0  10   0       34.46       27.17      6.36 o 
   1  10   0        0.01        1.37      4.58 o 
   2  10   0        5.92        3.19      3.78 o 
   3  10   0       89.21       96.49      8.64 o 
   4  10   0      210.83      225.92     10.98 o 
   5  10   0        4.73       -0.55      4.43 o 
  -5  11   0      108.80      117.42     11.02 o 
  -4  11   0       18.02       11.66      5.19 o 
  -3  11   0       10.02       16.66      5.13 o 
  -2  11   0       22.84       30.18      6.55 o 
  -1  11   0      157.29      168.37     11.48 o 
   0  11   0        0.60        3.79      4.40 o 
   1  11   0      336.88      307.52     20.94 o 
   2  11   0       39.31       29.15      6.99 o 
   3  11   0       11.65        8.50      5.43 o 
  -2  12   0       20.83       31.45      6.70 o 
  -1  12   0      105.74       85.98      9.62 o 
   0  12   0       67.41       67.93      9.13 o 
   1  12   0       65.06       56.09      8.20 o 
  -2 -12   1       25.86       28.26      6.36 o 
  -1 -12   1      111.73      113.15     11.19 o 
   0 -12   1        0.08        0.34      4.31 o 
   1 -12   1       59.50       77.51      9.13 o 
   2 -12   1       39.46       51.30      8.09 o 
   3 -12   1      227.81      222.95     13.19 o 
  -4 -11   1       51.32       58.35     15.96 o 
  -3 -11   1        0.39        7.64      5.91 o 
  -2 -11   1       25.81       35.70      5.39 o 
  -1 -11   1       58.68       62.05      8.86 o 
   0 -11   1        0.01        5.12      4.73 o 
   1 -11   1       50.68       48.31      7.62 o 
   2 -11   1       34.93       30.60      6.64 o 
   3 -11   1       40.28       32.66      6.47 o 
   4 -11   1       11.74       20.24      4.45 o 
   5 -11   1      127.88      132.89      8.41 o 
  -5 -10   1       12.18        4.26      4.20 o 
  -4 -10   1       23.04       24.08      5.10 o 
  -3 -10   1       24.86       27.15      5.12 o 
  -2 -10   1       32.67       41.81      5.72 o 
  -1 -10   1      330.28      314.33     11.48 o 
   0 -10   1      275.40      246.64     10.83 o 
   1 -10   1      106.80      123.27      9.89 o 
   2 -10   1      394.17      381.84     16.00 o 
   3 -10   1      112.39      117.16      7.71 o 
   4 -10   1       53.49       61.56      6.33 o 
   5 -10   1        3.68        1.32      3.15 o 
   6 -10   1        7.65        7.82      3.76 o 
  -6  -9   1       43.01       52.87     10.35 o 
  -5  -9   1        4.45       -4.41      3.44 o 
  -4  -9   1      199.83      202.25     10.16 o 
  -3  -9   1       12.94       11.98      4.42 o 
  -2  -9   1       25.45       22.83      4.66 o 
  -1  -9   1      202.82      168.56      8.18 o 
   0  -9   1        0.20        2.94      2.49 o 
   1  -9   1       12.36       17.44      3.04 o 
   2  -9   1      145.17      136.44      5.88 o 
   3  -9   1       21.61       26.25      5.79 o 
   4  -9   1        3.98        2.41      3.47 o 
   5  -9   1       30.90       33.00      5.13 o 
   6  -9   1        6.01       12.15      4.74 o 
   7  -9   1       25.18       23.67      8.19 o 
  -7  -8   1       16.90       25.18      6.95 o 
  -6  -8   1       45.39       50.27      6.33 o 
  -5  -8   1      244.63      209.15     11.52 o 
  -4  -8   1      176.24      176.24      9.45 o 
  -3  -8   1      106.23      104.45      7.14 o 
  -2  -8   1      354.56      362.00     11.73 o 
  -1  -8   1       26.03       21.31      3.81 o 
   0  -8   1      701.21      669.76     15.74 o 
   1  -8   1      141.68      127.59      5.29 o 
   2  -8   1      346.22      348.37      8.80 o 
   3  -8   1       44.37       39.47      3.98 o 
   4  -8   1      388.93      391.43     12.41 o 
   5  -8   1      122.02      112.43      7.21 o 
   6  -8   1       21.20       24.45      5.41 o 
   7  -8   1       70.37       82.85      8.77 o 
   8  -8   1       12.25       23.91      5.86 o 
  -8  -7   1      109.02       94.24      9.94 o 
  -7  -7   1        5.71        0.66      5.21 o 
  -6  -7   1      315.90      312.32     12.15 o 
  -5  -7   1       10.99        9.35      4.17 o 
  -4  -7   1        2.18        5.04      5.49 o 
  -3  -7   1      627.49      658.11     25.49 o 
  -2  -7   1       63.54       78.42      5.66 o 
  -1  -7   1        0.26       -1.75      1.96 o 
   0  -7   1        0.24        0.00      1.63 o 
   1  -7   1      202.43      159.65      5.42 o 
   2  -7   1      969.51     1056.64     17.71 o 
   3  -7   1      283.38      307.28      9.97 o 
   4  -7   1       64.35       81.32      4.50 o 
   5  -7   1       15.14       23.89      3.50 o 
   6  -7   1      469.33      477.45     17.51 o 
   7  -7   1        0.73        5.78      3.84 o 
   8  -7   1      303.73      332.30     15.37 o 
   9  -7   1       20.47       30.43      6.17 o 
  -9  -6   1      110.33      114.39     10.64 o 
  -8  -6   1        6.79       16.61      5.58 o 
  -7  -6   1      265.80      251.52     14.05 o 
  -6  -6   1      166.13      165.12      8.75 o 
  -5  -6   1       34.18       33.74      7.35 o 
  -4  -6   1       35.49       38.33      4.76 o 
  -3  -6   1      810.89      883.43     19.25 o 
  -2  -6   1      197.74      205.10      7.79 o 
  -1  -6   1      669.71      782.75     16.59 o 
   0  -6   1     1295.21     1467.69     22.09 o 
   1  -6   1      376.93      423.86     11.08 o 
   2  -6   1       50.45       63.97      4.73 o 
   3  -6   1       82.18       59.70      4.04 o 
   4  -6   1      451.81      428.17      9.52 o 
   5  -6   1        0.22       -0.31      1.93 o 
   6  -6   1       19.27       22.13      3.97 o 
   7  -6   1       15.90       16.20      4.56 o 
   8  -6   1       97.26      128.13     10.19 o 
   9  -6   1        1.49       -1.21      2.70 o 
  -9  -5   1       32.75       40.51      7.25 o 
  -8  -5   1        0.68        0.81      4.69 o 
  -7  -5   1        2.07        0.55      4.72 o 
  -6  -5   1      233.69      230.73      9.50 o 
  -5  -5   1        0.08        1.75      2.91 o 
  -4  -5   1      126.42      163.80      7.55 o 
  -3  -5   1      808.81      924.18     19.04 o 
  -2  -5   1      765.70      976.08     21.69 o 
  -1  -5   1       28.42       34.24      3.31 o 
   0  -5   1        0.13        1.33      1.19 o 
   1  -5   1      525.16      528.17     10.62 o 
   2  -5   1     2457.64     3055.86     41.54 o 
   3  -5   1      154.93      146.27      4.71 o 
   4  -5   1      707.25      709.12     12.87 o 
   5  -5   1       89.94       94.46      4.56 o 
   6  -5   1      755.78      796.05     17.86 o 
   7  -5   1       55.67       56.46      5.49 o 
   8  -5   1      260.29      244.75     16.32 o 
   9  -5   1       69.06       80.90      8.47 o 
  -9  -4   1      109.66      115.02     10.28 o 
  -8  -4   1        0.64       -1.67      5.37 o 
  -7  -4   1      337.63      291.50     14.15 o 
  -6  -4   1        2.63        4.95      2.45 o 
  -5  -4   1       64.82       52.85      3.40 o 
  -4  -4   1       32.58       43.60      4.08 o 
  -3  -4   1      701.66      738.59     17.51 o 
  -2  -4   1      410.25      492.52     13.45 o 
  -1  -4   1     1695.33     1906.77     31.27 o 
   0  -4   1     6961.34     9412.46    119.50 o 
   1  -4   1     2516.09     2700.09     48.81 o 
   2  -4   1      295.77      333.58      7.61 o 
   3  -4   1       80.87       55.67      2.89 o 
   4  -4   1        3.21        2.97      1.49 o 
   5  -4   1        7.86       14.00      2.35 o 
   6  -4   1      173.14      156.52      8.56 o 
   7  -4   1      614.82      573.23     15.13 o 
   8  -4   1       17.27       31.26      5.64 o 
   9  -4   1       20.83       25.20      4.68 o 
  10  -4   1        0.53       -0.59      4.71 o 
 -10  -3   1       80.15       86.44      9.09 o 
  -9  -3   1       14.92       13.77      5.43 o 
  -8  -3   1        5.27        6.61      3.18 o 
  -7  -3   1       24.11       13.42      6.86 o 
  -6  -3   1      213.69      174.23      8.18 o 
  -5  -3   1      314.27      256.19      6.91 o 
  -4  -3   1      596.79      746.80     12.83 o 
  -3  -3   1      420.70      399.88      9.79 o 
  -2  -3   1     1110.73     1532.82     56.91 o 
  -1  -3   1     5769.09     7590.83    111.84 o 
   0  -3   1        0.13       -1.62      1.08 o 
   1  -3   1     9152.21     9734.83    123.03 o 
   2  -3   1      164.71      199.40      4.59 o 
   3  -3   1        8.66        6.40      1.32 o 
   4  -3   1      178.62      199.21      6.51 o 
   5  -3   1      660.91      642.19     14.27 o 
   6  -3   1        0.22        2.49      2.48 o 
   7  -3   1      413.03      388.23     14.43 o 
   8  -3   1        2.25        7.52      3.38 o 
   9  -3   1       55.10       55.68      6.27 o 
  10  -3   1        5.93       11.13      3.73 o 
 -10  -2   1       29.66       38.56      6.83 o 
  -9  -2   1       77.97       69.52      6.39 o 
  -8  -2   1        0.40        0.09      2.94 o 
  -7  -2   1      307.71      275.79     10.10 o 
  -6  -2   1     1436.32     1487.36     23.21 o 
  -5  -2   1      363.76      394.89      8.57 o 
  -4  -2   1      340.66      361.35      7.58 o 
  -3  -2   1      678.54      801.21     12.65 o 
  -2  -2   1      348.87      430.11      9.12 o 
  -1  -2   1     3213.48     4224.40     62.84 o 
   0  -2   1      290.81      331.17      9.27 o 
   1  -2   1     1426.81     1507.32     57.65 o 
   2  -2   1     4244.46     4985.82     64.11 o 
   3  -2   1      810.87      661.90     12.65 o 
   4  -2   1      141.74      190.80      6.41 o 
   5  -2   1      346.21      385.29     17.18 o 
   6  -2   1       30.36       49.52      4.62 o 
   7  -2   1     1284.02     1258.33     25.43 o 
   8  -2   1        4.16        0.20      3.32 o 
   9  -2   1       85.69       81.39      6.99 o 
  10  -2   1       95.81      122.10      8.06 o 
 -10  -1   1        1.10        2.01      2.89 o 
  -9  -1   1      121.09      128.23      9.08 o 
  -8  -1   1      298.73      311.88     11.35 o 
  -7  -1   1       76.84       72.95      5.87 o 
  -6  -1   1     1114.89     1245.67     23.92 o 
  -5  -1   1       18.23       19.07      3.02 o 
  -4  -1   1      582.11      625.46     10.76 o 
  -3  -1   1     1389.59     1356.48     19.35 o 
  -2  -1   1     3195.77     3518.94     45.54 o 
  -1  -1   1    11997.76    13891.02    274.33 o 
   0  -1   1        0.06       -0.37      0.24 o 
   1  -1   1     1733.72     1786.37     35.27 o 
   2  -1   1     9693.89    10899.11    258.14 o 
   3  -1   1     2330.44     2271.60     35.56 o 
   4  -1   1       50.61       31.77      3.18 o 
   5  -1   1      108.60      102.45      5.53 o 
   6  -1   1      891.86      930.93     24.23 o 
   7  -1   1      417.72      393.53     12.30 o 
   8  -1   1      249.37      237.45     12.61 o 
   9  -1   1        1.21        1.53      4.56 o 
  10  -1   1        4.31        0.49      2.86 o 
 -10   0   1      224.54      252.19     10.91 o 
  -9   0   1        6.86        6.53      4.58 o 
  -8   0   1      300.29      277.70     10.83 o 
  -7   0   1      613.68      576.94     14.87 o 
  -6   0   1      732.46      743.65     16.56 o 
  -5   0   1      523.33      571.43     17.63 o 
  -4   0   1       70.22       86.28      4.44 o 
  -3   0   1      820.74      726.73     16.14 o 
  -2   0   1      922.36      958.96     18.98 o 
  -1   0   1      456.52      415.55     11.46 o 
   0   0   1      460.48      445.12     21.39 o 
   1   0   1       13.51        6.58      0.75 o 
   2   0   1     1635.10     1673.61     39.00 o 
   3   0   1      339.49      255.38      6.85 o 
   4   0   1     1139.70     1217.87     21.61 o 
   5   0   1      204.94      211.03     11.25 o 
   6   0   1      339.16      355.97     10.82 o 
   7   0   1        1.45       -0.91      3.17 o 
   8   0   1       73.07       83.70      8.77 o 
   9   0   1      256.98      224.09     10.11 o 
  10   0   1       13.06       17.69      4.74 o 
 -10   1   1        1.54        1.35      4.43 o 
  -9   1   1       56.63       50.27      6.05 o 
  -8   1   1      247.84      278.40     10.83 o 
  -7   1   1       11.19       10.71      3.44 o 
  -6   1   1      371.73      386.00     11.09 o 
  -5   1   1      118.89       87.78      5.04 o 
  -4   1   1      838.80      927.28     14.59 o 
  -3   1   1      161.94      166.02      4.36 o 
  -2   1   1     3380.48     3572.50     53.36 o 
  -1   1   1       24.07       18.85      1.69 o 
   0   1   1        0.21       -0.88      0.58 o 
   1   1   1        9.78       10.49      1.17 o 
   2   1   1     2976.91     3219.36     79.70 o 
   3   1   1      256.01      271.14      5.93 o 
   4   1   1     1219.82     1297.68     22.95 o 
   5   1   1       45.65       58.49      7.46 o 
   6   1   1       13.89       19.60      3.68 o 
   7   1   1        8.51       10.67      3.88 o 
   8   1   1      655.32      659.82     17.44 o 
   9   1   1       42.76       34.59      5.19 o 
  10   1   1      138.58      150.19     11.16 o 
 -10   2   1       42.00       54.32      7.44 o 
  -9   2   1       90.66       81.54      6.91 o 
  -8   2   1      389.78      384.62     12.59 o 
  -7   2   1      725.75      623.10     15.68 o 
  -6   2   1        0.92       -0.84      2.22 o 
  -5   2   1        3.17        4.82      1.55 o 
  -4   2   1      419.65      439.82      8.49 o 
  -3   2   1      624.18      702.77     11.30 o 
  -2   2   1     1919.47     1938.11     28.64 o 
  -1   2   1      263.00      268.45      6.07 o 
   0   2   1      788.81      925.32     15.58 o 
   1   2   1      364.47      342.44      6.34 o 
   2   2   1      471.43      435.95     11.36 o 
   3   2   1      362.08      345.52      7.65 o 
   4   2   1        3.12        8.11      1.88 o 
   5   2   1      259.92      260.84      9.09 o 
   6   2   1      106.99      114.71      6.38 o 
   7   2   1      199.39      179.19      8.63 o 
   8   2   1       26.15       14.72      4.47 o 
   9   2   1        8.81       11.33      3.54 o 
 -10   3   1       60.99       83.66      8.73 o 
  -9   3   1      252.56      239.92     10.41 o 
  -8   3   1       40.29       37.03      4.88 o 
  -7   3   1      121.75       95.30     12.95 o 
  -6   3   1      100.57      100.82      4.72 o 
  -5   3   1      161.40      122.43      4.74 o 
  -4   3   1      807.87      968.28     15.49 o 
  -3   3   1        0.03       -0.06      1.14 o 
  -2   3   1      602.22      647.62     12.68 o 
  -1   3   1      568.96      487.26     10.01 o 
   0   3   1        0.01       -0.76      1.17 o 
   1   3   1      781.72      775.16     14.17 o 
   2   3   1      265.28      352.14      7.21 o 
   3   3   1      141.40      135.90      4.52 o 
   4   3   1      173.28      157.58      5.27 o 
   5   3   1       25.46       22.67      2.70 o 
   6   3   1        0.02       -0.36      2.66 o 
   7   3   1      374.94      324.49     11.26 o 
   8   3   1      618.06      606.69     21.49 o 
   9   3   1        0.70        7.04      4.68 o 
 -10   4   1       21.51       20.94      4.76 o 
  -9   4   1      139.97      146.96      9.90 o 
  -8   4   1        0.51       -3.37      3.14 o 
  -7   4   1      120.68      113.19      7.03 o 
  -6   4   1      100.99      100.65      5.00 o 
  -5   4   1       10.02       10.90      2.20 o 
  -4   4   1       16.28       19.42      2.24 o 
  -3   4   1        1.06        1.42      1.54 o 
  -2   4   1       77.21       78.85      4.13 o 
  -1   4   1      176.94      139.09      5.80 o 
   0   4   1       44.26       56.12      3.02 o 
   1   4   1     1296.70     1343.82     20.00 o 
   2   4   1       49.07       61.13      3.13 o 
   3   4   1       24.41       32.38      4.56 o 
   4   4   1       10.15       12.23      2.67 o 
   5   4   1        1.05        3.11      2.07 o 
   6   4   1      216.94      213.98      7.18 o 
   7   4   1      625.89      535.35     22.32 o 
   8   4   1        1.50       13.60      5.25 o 
   9   4   1       59.57       50.42      7.70 o 
  -9   5   1        1.40       10.46      3.96 o 
  -8   5   1      651.07      665.64     22.29 o 
  -7   5   1      360.89      324.28     18.14 o 
  -6   5   1       66.19       61.63      4.36 o 
  -5   5   1        1.11       -0.28      2.30 o 
  -4   5   1      175.34      196.06      5.71 o 
  -3   5   1      100.81       96.41      5.15 o 
  -2   5   1       40.91       56.08      5.86 o 
  -1   5   1     1002.98      928.57     15.01 o 
   0   5   1        3.89        5.45      1.78 o 
   1   5   1      282.46      279.44      6.98 o 
   2   5   1      339.76      402.14     10.91 o 
   3   5   1        0.79        2.83      2.87 o 
   4   5   1       47.02       48.86      4.97 o 
   5   5   1       12.96       10.70      3.91 o 
   6   5   1       23.48       20.22      6.17 o 
   7   5   1       82.00       68.69     11.82 o 
   8   5   1       16.98       35.71      6.08 o 
  -9   6   1       16.96       25.27      6.57 o 
  -8   6   1       44.02       50.52      7.48 o 
  -7   6   1       42.53       30.80      9.30 o 
  -6   6   1      151.75      137.27      7.63 o 
  -5   6   1      447.24      393.82     11.85 o 
  -4   6   1       43.80       40.53      4.32 o 
  -3   6   1      272.56      241.95      8.51 o 
  -2   6   1       12.79       16.46      3.13 o 
  -1   6   1       21.09       26.50      2.61 o 
   0   6   1      108.79       89.44      4.45 o 
   1   6   1      302.15      281.31      7.50 o 
   2   6   1       17.67       26.82      4.01 o 
   3   6   1      530.97      517.24     13.97 o 
   4   6   1       83.48       88.84      6.26 o 
   5   6   1      218.79      189.14      9.21 o 
   6   6   1      159.85      165.00      8.85 o 
   7   6   1      338.91      325.59     21.75 o 
   8   6   1        3.19        6.94      4.68 o 
  -9   7   1        7.74        6.63      6.75 o 
  -8   7   1       61.83       77.93      8.89 o 
  -7   7   1       24.99       20.66      5.40 o 
  -6   7   1       53.84       58.30      5.83 o 
  -5   7   1        5.31        6.55      3.01 o 
  -4   7   1       10.10       11.04      3.42 o 
  -3   7   1      437.77      389.54     11.58 o 
  -2   7   1       22.07       22.54      3.07 o 
  -1   7   1      205.77      190.86      6.13 o 
   0   7   1        0.06        0.64      2.09 o 
   1   7   1      224.79      210.04      6.88 o 
   2   7   1      377.07      379.05     11.81 o 
   3   7   1       24.92       17.28      4.49 o 
   4   7   1      205.48      203.20      9.47 o 
   5   7   1      264.20      228.92     10.40 o 
   6   7   1       35.39       41.55      5.79 o 
   7   7   1        4.94       11.44      5.21 o 
  -8   8   1        9.43       16.42      4.67 o 
  -7   8   1        9.88       11.76      4.88 o 
  -6   8   1      122.56      124.06      7.66 o 
  -5   8   1      180.59      137.84      9.46 o 
  -4   8   1      131.62      133.71      7.54 o 
  -3   8   1      160.39      128.49      7.23 o 
  -2   8   1      157.35      155.10      7.79 o 
  -1   8   1       92.94       71.38      5.89 o 
   0   8   1      410.45      414.73     10.21 o 
   1   8   1        0.08        0.45      3.00 o 
   2   8   1      371.60      370.95     12.36 o 
   3   8   1      445.27      378.26     17.51 o 
   4   8   1       13.89       19.84      4.90 o 
   5   8   1       54.07       52.06      6.36 o 
   6   8   1      104.18      111.65      8.34 o 
  -7   9   1       19.80       13.28      4.81 o 
  -6   9   1       23.09       26.83      4.85 o 
  -5   9   1       18.10       16.66      4.30 o 
  -4   9   1      227.92      225.37     10.05 o 
  -3   9   1      110.83       99.85      7.41 o 
  -2   9   1      412.73      380.90     12.63 o 
  -1   9   1      513.74      468.71     17.84 o 
   0   9   1        0.52       -3.00      3.70 o 
   1   9   1      467.23      420.04     13.26 o 
   2   9   1      365.73      358.88     12.66 o 
   3   9   1       19.16       23.63      4.81 o 
   4   9   1      113.23      115.72      8.38 o 
   5   9   1        0.18        0.81      5.12 o 
  -6  10   1        1.77        3.84      3.43 o 
  -5  10   1       14.96       19.54      4.44 o 
  -4  10   1       21.27       18.51      4.84 o 
  -3  10   1       73.63       72.83      7.13 o 
  -2  10   1        0.62        0.08      4.72 o 
  -1  10   1        0.22       -2.97      3.38 o 
   0  10   1        0.36        0.90      4.07 o 
   1  10   1       49.96       62.10      8.78 o 
   2  10   1       47.11       34.67      7.60 o 
   3  10   1        0.28       -3.18      4.84 o 
   4  10   1      157.00      162.96      9.29 o 
  -4  11   1       44.88       59.75     13.31 o 
  -3  11   1        0.03       -2.77      3.72 o 
  -2  11   1       37.05       24.84      5.95 o 
  -1  11   1      287.79      289.36     14.68 o 
   0  11   1        0.03       -5.31      3.86 o 
   1  11   1      119.82       98.20     10.50 o 
   2  11   1       53.38       42.21      7.88 o 
  -3 -12   2      256.94      226.10     11.09 o 
  -2 -12   2       49.47       53.73     12.34 o 
  -1 -12   2       10.62       17.53      5.87 o 
   0 -12   2        0.12       -5.67      3.78 o 
   1 -12   2        1.26       -0.77      3.78 o 
   2 -12   2        3.60        2.18      8.30 o 
   3 -12   2      101.11       90.73     12.43 o 
   4 -12   2       34.30       41.19      6.81 o 
  -5 -11   2       39.57       44.34      7.27 o 
  -4 -11   2       29.73       31.44      5.70 o 
  -3 -11   2       54.95       49.19      6.23 o 
  -2 -11   2       24.88       23.32      4.74 o 
  -1 -11   2      142.86      137.35      8.01 o 
   0 -11   2        0.01       -4.08      3.82 o 
   1 -11   2      125.66      122.39     10.26 o 
   2 -11   2       14.23       22.87      5.81 o 
   3 -11   2        0.02       -4.85      3.38 o 
   4 -11   2        4.66       11.50      4.18 o 
   5 -11   2      109.36       95.93      7.76 o 
  -6 -10   2        6.15        1.95      4.11 o 
  -5 -10   2        0.39        0.80      4.28 o 
  -4 -10   2       71.99       83.17      7.63 o 
  -3 -10   2        0.04        5.21      3.75 o 
  -2 -10   2      446.88      457.59     14.56 o 
  -1 -10   2        6.81        3.38      2.95 o 
   0 -10   2      325.35      308.22     10.84 o 
   1 -10   2       83.09       68.77      5.74 o 
   2 -10   2      103.12      108.21      9.32 o 
   3 -10   2      307.16      273.39     10.96 o 
   4 -10   2        4.85        3.53      3.12 o 
   5 -10   2        0.03       -0.91      2.96 o 
   6 -10   2        1.32        6.82      5.51 o 
   7 -10   2       31.94       51.09     10.56 o 
  -7  -9   2       69.28       77.70      9.47 o 
  -6  -9   2       30.32       35.97      5.77 o 
  -5  -9   2       37.77       42.83      5.82 o 
  -4  -9   2      185.15      209.76     10.45 o 
  -3  -9   2      224.08      230.11     10.48 o 
  -2  -9   2      131.29      150.62      8.20 o 
  -1  -9   2      531.16      565.59     15.10 o 
   0  -9   2        0.27       -3.07      2.05 o 
   1  -9   2      374.47      363.55      9.46 o 
   2  -9   2       73.62       77.58      4.72 o 
   3  -9   2       62.78       61.07      4.38 o 
   4  -9   2      483.40      477.24     14.18 o 
   5  -9   2      234.64      236.06     10.13 o 
   6  -9   2       28.78       24.65      5.68 o 
   7  -9   2       17.77       22.07      5.42 o 
  -8  -8   2        0.75       11.76      4.99 o 
  -7  -8   2       21.82       27.47      5.02 o 
  -6  -8   2      129.97      140.14      8.95 o 
  -5  -8   2        1.94        4.60      4.10 o 
  -4  -8   2       38.48       46.57      7.87 o 
  -3  -8   2      204.44      197.11      9.17 o 
  -2  -8   2      367.66      433.16     12.83 o 
  -1  -8   2      134.10      155.51      7.31 o 
   0  -8   2      207.99      227.48      8.94 o 
   1  -8   2       47.02       57.47      3.86 o 
   2  -8   2       10.70       13.10      2.52 o 
   3  -8   2       13.75       15.61      2.68 o 
   4  -8   2      411.50      447.97     10.72 o 
   5  -8   2      309.95      285.67      8.64 o 
   6  -8   2       79.43       82.05      8.29 o 
   7  -8   2       81.15       74.81      8.26 o 
   8  -8   2       69.13       74.10      8.39 o 
  -8  -7   2      183.25      176.52     11.96 o 
  -7  -7   2        3.58        3.13      3.93 o 
  -6  -7   2       40.70       47.94      5.88 o 
  -5  -7   2       95.96       97.93     12.14 o 
  -4  -7   2      686.18      785.40     19.06 o 
  -3  -7   2      388.83      439.91     18.52 o 
  -2  -7   2     1099.87     1335.67     26.06 o 
  -1  -7   2      299.27      269.10      8.90 o 
   0  -7   2        0.04        0.27      1.37 o 
   1  -7   2      115.74      103.34      4.51 o 
   2  -7   2      408.21      409.48      9.27 o 
   3  -7   2      650.11      668.24     12.99 o 
   4  -7   2      134.54      122.82      5.35 o 
   5  -7   2       27.70       30.71      3.39 o 
   6  -7   2        0.06       -1.91      2.82 o 
   7  -7   2        0.84       -1.36      2.86 o 
   8  -7   2       57.30       61.87      7.84 o 
   9  -7   2        4.03        7.34      4.07 o 
  -9  -6   2      133.92      128.24     11.07 o 
  -8  -6   2       30.46       31.19      6.94 o 
  -7  -6   2       28.11       34.32      5.28 o 
  -6  -6   2       63.97       81.26      8.73 o 
  -5  -6   2      423.82      400.88     12.69 o 
  -4  -6   2      128.92      165.10      9.67 o 
  -3  -6   2      411.99      482.98     13.98 o 
  -2  -6   2       49.17       66.43      4.87 o 
  -1  -6   2       91.72       98.74      5.40 o 
   0  -6   2     2537.21     3020.78     47.49 o 
   1  -6   2     1279.18     1445.00     22.53 o 
   2  -6   2      542.75      666.77     14.01 o 
   3  -6   2      829.84      857.27     21.53 o 
   4  -6   2      697.10      724.38     15.35 o 
   5  -6   2       95.28       87.91      5.26 o 
   6  -6   2      217.75      207.48      8.68 o 
   7  -6   2      148.99      128.60      7.49 o 
   8  -6   2       10.73       11.14      3.84 o 
   9  -6   2        1.49        2.06      2.94 o 
  -9  -5   2       38.67       50.43      7.69 o 
  -8  -5   2       60.37       56.97      7.96 o 
  -7  -5   2      784.61      676.54     17.38 o 
  -6  -5   2      122.04      106.60      7.02 o 
  -5  -5   2      250.15      231.92     11.39 o 
  -4  -5   2       73.20       82.74      5.60 o 
  -3  -5   2        6.67        8.21      2.81 o 
  -2  -5   2     2745.15     4177.65     65.24 o 
  -1  -5   2        8.66       13.74      3.70 o 
   0  -5   2        1.79        5.59      1.81 o 
   1  -5   2      927.49      972.02     25.63 o 
   2  -5   2      452.87      425.11      8.43 o 
   3  -5   2      194.20      210.87      5.78 o 
   4  -5   2      161.01      200.37      6.00 o 
   5  -5   2       65.91       71.52      4.16 o 
   6  -5   2       27.00       26.47      4.00 o 
   7  -5   2       50.33       51.52      6.39 o 
   8  -5   2      289.89      316.13     11.55 o 
   9  -5   2        7.96       10.36      3.93 o 
 -10  -4   2        0.88       15.75      4.28 o 
  -9  -4   2        4.22       11.74      5.15 o 
  -8  -4   2      205.21      182.67     11.64 o 
  -7  -4   2      661.01      539.34     12.18 o 
  -6  -4   2       46.38       42.92      3.53 o 
  -5  -4   2        8.17        7.96      2.02 o 
  -4  -4   2       18.27       18.82      3.16 o 
  -3  -4   2      443.93      510.59     12.22 o 
  -2  -4   2      326.29      512.55     11.50 o 
  -1  -4   2     1115.96     1454.71     32.00 o 
   0  -4   2     6749.79     9380.22    138.31 o 
   1  -4   2       85.31       85.59      6.56 o 
   2  -4   2        2.37       -0.23      1.35 o 
   3  -4   2     1647.42     1721.95     24.89 o 
   4  -4   2       33.90       54.47      3.17 o 
   5  -4   2       25.79       22.32      3.26 o 
   6  -4   2      667.00      657.14     15.60 o 
   7  -4   2        6.09        4.99      3.24 o 
   8  -4   2      301.85      292.39     13.72 o 
   9  -4   2       22.63       25.79      4.57 o 
 -10  -3   2        0.15        7.38      4.04 o 
  -9  -3   2       30.63       31.93      6.77 o 
  -8  -3   2      103.59      110.18      6.90 o 
  -7  -3   2      882.12      772.12     17.89 o 
  -6  -3   2      158.37      153.60      5.83 o 
  -5  -3   2      175.97      156.04      6.88 o 
  -4  -3   2      766.59      828.60     13.82 o 
  -3  -3   2       81.53      104.07      8.94 o 
  -2  -3   2       84.82      109.74      5.60 o 
  -1  -3   2     7173.52     9349.10    301.02 o 
   0  -3   2        0.58        1.08      0.84 o 
   1  -3   2     2265.16     2466.98     70.50 o 
   2  -3   2     1460.18     1829.94     29.24 o 
   3  -3   2      108.88       90.58      3.42 o 
   4  -3   2     2107.19     2621.15     41.85 o 
   5  -3   2     1443.72     1444.14     26.17 o 
   6  -3   2        0.05       -0.44      2.48 o 
   7  -3   2       23.84       23.35      4.32 o 
   8  -3   2       96.26       96.57      7.23 o 
   9  -3   2       24.46       24.21      4.96 o 
  10  -3   2        0.94        4.96      5.54 o 
 -10  -2   2        3.15       12.02      4.93 o 
  -9  -2   2        7.81        6.84      3.28 o 
  -8  -2   2      159.33      144.88      7.86 o 
  -7  -2   2     2574.28     2449.22     51.72 o 
  -6  -2   2        0.07       -2.75      2.09 o 
  -5  -2   2       58.76       70.05      3.85 o 
  -4  -2   2     1210.44     1197.64     18.20 o 
  -3  -2   2      510.58      419.02      7.83 o 
  -2  -2   2     4670.20     5848.04    107.44 o 
  -1  -2   2      546.68      608.41     19.20 o 
   0  -2   2     6063.39     6935.98     88.04 o 
   1  -2   2     1119.39     1087.58     33.03 o 
   2  -2   2      355.06      339.43     12.04 o 
   3  -2   2      437.22      499.04     10.51 o 
   4  -2   2     3057.02     3528.78     54.59 o 
   5  -2   2      475.61      485.94     12.03 o 
   6  -2   2       51.95       45.71      6.95 o 
   7  -2   2      109.69      100.61      6.94 o 
   8  -2   2      146.97      142.05      8.32 o 
   9  -2   2       46.64       52.98      7.78 o 
  10  -2   2        2.26       10.43      3.49 o 
 -10  -1   2       27.61       34.05      4.90 o 
  -9  -1   2       46.23       46.44      5.67 o 
  -8  -1   2     1372.28     1270.75     26.30 o 
  -7  -1   2       24.52       24.14      4.12 o 
  -6  -1   2      479.78      439.28      9.69 o 
  -5  -1   2      142.85      121.90      4.64 o 
  -4  -1   2      295.44      298.79      6.65 o 
  -3  -1   2      173.04      153.65      4.29 o 
  -2  -1   2    10141.05    11943.38    271.39 o 
  -1  -1   2      835.17      765.50     14.77 o 
   0  -1   2        2.26       -1.35      0.90 o 
   1  -1   2     1433.68     1307.69     18.79 o 
   2  -1   2     1528.06     1668.34     26.33 o 
   3  -1   2      243.52      284.35      7.42 o 
   4  -1   2     1827.53     2100.69     37.52 o 
   5  -1   2      120.30       84.38      5.11 o 
   6  -1   2       10.58        6.28      2.90 o 
   7  -1   2       82.58       79.75      6.45 o 
   8  -1   2      106.16      100.22      7.57 o 
   9  -1   2       58.27       57.39      6.53 o 
  10  -1   2        0.44        8.44      3.34 o 
 -10   0   2       91.02      100.53     10.74 o 
  -9   0   2       52.17       50.75      5.85 o 
  -8   0   2       16.69       17.15      4.48 o 
  -7   0   2       71.39       59.54      6.38 o 
  -6   0   2      529.66      509.04     12.99 o 
  -5   0   2     1481.20     1569.34     23.44 o 
  -4   0   2     1598.16     1625.37     23.46 o 
  -3   0   2     1345.52     1446.08     20.53 o 
  -2   0   2     1610.95     1788.76     26.44 o 
  -1   0   2       31.19       28.01      1.75 o 
   0   0   2      509.42      539.31      9.72 o 
   1   0   2      209.94      199.85      4.24 o 
   2   0   2      143.91      153.42      4.00 o 
   3   0   2       46.02       70.41      3.95 o 
   4   0   2        0.47       -0.89      2.02 o 
   5   0   2      575.05      562.54     13.39 o 
   6   0   2      317.23      314.23     10.30 o 
   7   0   2     2054.32     1937.99     35.72 o 
   8   0   2       10.05       14.12      4.33 o 
   9   0   2       28.60       29.09      5.23 o 
  10   0   2      219.19      244.85     10.85 o 
 -10   1   2       39.78       44.94      5.89 o 
  -9   1   2        8.52        4.26      4.32 o 
  -8   1   2     1287.75     1278.60     26.54 o 
  -7   1   2        6.72        6.39      3.07 o 
  -6   1   2     1202.95     1289.90     20.68 o 
  -5   1   2       11.76       11.95      2.10 o 
  -4   1   2      919.93     1176.79     17.87 o 
  -3   1   2      719.87      723.06     11.54 o 
  -2   1   2     3457.15     3682.06     66.62 o 
  -1   1   2      369.20      324.25      6.89 o 
   0   1   2        0.08       -1.56      1.04 o 
   1   1   2      217.11      224.88      6.46 o 
   2   1   2       26.31       10.58      1.70 o 
   3   1   2        4.04        2.88      1.42 o 
   4   1   2       53.25       70.07      3.28 o 
   5   1   2       17.74       15.59      3.36 o 
   6   1   2      399.80      415.27     12.14 o 
   7   1   2      199.35      180.90      8.74 o 
   8   1   2       45.05       48.14      6.00 o 
   9   1   2        0.86       -0.17      3.54 o 
 -10   2   2      151.89      183.47      9.38 o 
  -9   2   2        6.97       14.26      3.95 o 
  -8   2   2       90.18       91.15      7.00 o 
  -7   2   2     2126.20     2065.58     36.83 o 
  -6   2   2     1126.97     1179.64     20.02 o 
  -5   2   2      606.16      615.53     11.42 o 
  -4   2   2      256.92      262.97      6.21 o 
  -3   2   2      226.32      180.81      4.62 o 
  -2   2   2      427.55      367.55      9.58 o 
  -1   2   2      320.27      243.79      6.27 o 
   0   2   2     1192.58     1182.93     19.98 o 
   1   2   2        4.69        1.74      1.67 o 
   2   2   2       73.32       78.36      3.46 o 
   3   2   2       26.04       26.65      2.44 o 
   4   2   2       12.05       19.92      2.48 o 
   5   2   2       14.59       18.63      2.66 o 
   6   2   2      741.33      715.02     16.74 o 
   7   2   2      205.72      180.28      8.81 o 
   8   2   2       60.77       64.40      6.45 o 
   9   2   2       87.60       94.58      9.70 o 
 -10   3   2        2.80        4.52      3.52 o 
  -9   3   2      104.85       98.88      9.28 o 
  -8   3   2       92.08      114.42      7.22 o 
  -7   3   2      402.68      392.89     12.95 o 
  -6   3   2      229.45      195.91      6.40 o 
  -5   3   2      443.57      410.34      8.91 o 
  -4   3   2      603.47      661.52     11.63 o 
  -3   3   2      226.16      216.63      6.73 o 
  -2   3   2      260.20      321.44      8.11 o 
  -1   3   2      538.54      439.44      9.77 o 
   0   3   2        0.46        2.15      1.39 o 
   1   3   2      133.93       77.52      3.67 o 
   2   3   2        0.09       -0.03      1.52 o 
   3   3   2       13.61       18.32      2.40 o 
   4   3   2       49.62       46.37      3.47 o 
   5   3   2       42.92       38.56      3.48 o 
   6   3   2      177.26      154.19     10.53 o 
   7   3   2      307.48      242.04      9.81 o 
   8   3   2       33.50       40.87      7.38 o 
   9   3   2       15.34       12.19      5.08 o 
 -10   4   2        0.48       -3.34      4.85 o 
  -9   4   2       14.62       22.04      5.22 o 
  -8   4   2      139.13      161.63     10.51 o 
  -7   4   2      727.75      658.95     21.12 o 
  -6   4   2       26.21       33.82      3.47 o 
  -5   4   2       64.91       53.73      5.09 o 
  -4   4   2       70.38       68.04      4.52 o 
  -3   4   2      240.07      233.49      7.47 o 
  -2   4   2       18.84       27.36      3.03 o 
  -1   4   2     1449.45     1341.46     23.78 o 
   0   4   2     1073.95     1153.23     17.69 o 
   1   4   2      319.29      295.54      7.03 o 
   2   4   2        0.07        3.53      2.01 o 
   3   4   2       80.55       73.43      3.98 o 
   4   4   2       84.67       92.14      4.60 o 
   5   4   2       25.86       26.24      3.32 o 
   6   4   2      159.02      197.69     12.48 o 
   7   4   2      235.01      191.85     12.33 o 
   8   4   2        8.75       12.11      6.54 o 
  -9   5   2        8.42        2.93      5.39 o 
  -8   5   2      124.27      130.31      9.99 o 
  -7   5   2      269.31      255.53     13.20 o 
  -6   5   2      271.22      272.06      9.85 o 
  -5   5   2      233.43      210.83      8.27 o 
  -4   5   2      168.38      180.06     10.70 o 
  -3   5   2      414.41      423.83     11.30 o 
  -2   5   2      349.67      405.86     10.67 o 
  -1   5   2      300.76      285.81      8.63 o 
   0   5   2        1.92        0.16      1.65 o 
   1   5   2     1659.46     1592.05     24.17 o 
   2   5   2      651.80      686.04     13.11 o 
   3   5   2      152.19      151.61      5.71 o 
   4   5   2       55.30       62.07      4.11 o 
   5   5   2      171.31      161.50     11.38 o 
   6   5   2        4.78       14.47      6.21 o 
   7   5   2        1.47        9.87      5.87 o 
   8   5   2       84.70       87.03     13.04 o 
  -9   6   2        0.51       -4.31      2.87 o 
  -8   6   2       11.58       10.43      4.52 o 
  -7   6   2      159.43      140.99     15.48 o 
  -6   6   2       57.50       69.04      6.04 o 
  -5   6   2       90.75       84.74      6.21 o 
  -4   6   2        0.90        1.57      2.65 o 
  -3   6   2      107.13       98.64      5.84 o 
  -2   6   2       15.45       17.84      5.35 o 
  -1   6   2     1359.69     1318.04     21.52 o 
   0   6   2      554.66      559.74     11.35 o 
   1   6   2     1644.78     1568.22     24.57 o 
   2   6   2      155.16      159.62      6.02 o 
   3   6   2      528.93      487.37     13.69 o 
   4   6   2        0.12        1.00      4.43 o 
   5   6   2       10.27       10.76      4.28 o 
   6   6   2        4.77        5.94      5.20 o 
   7   6   2      437.65      391.50     17.33 o 
  -8   7   2      185.48      200.40     12.28 o 
  -7   7   2       28.33       23.66      5.80 o 
  -6   7   2      228.64      263.02     10.75 o 
  -5   7   2       97.71       92.83      6.82 o 
  -4   7   2      158.52      145.13      7.83 o 
  -3   7   2       70.61       70.11      5.84 o 
  -2   7   2      283.47      284.75      9.99 o 
  -1   7   2      458.53      400.51     14.02 o 
   0   7   2        1.90        0.59      2.33 o 
   1   7   2      694.57      641.71     13.27 o 
   2   7   2        1.66       -3.83      3.12 o 
   3   7   2      785.34      702.93     17.97 o 
   4   7   2        5.45        6.18      4.04 o 
   5   7   2      298.35      263.76     11.33 o 
   6   7   2      255.30      247.36     14.10 o 
   7   7   2       71.22       57.87      8.27 o 
  -8   8   2        0.69        1.76      7.22 o 
  -7   8   2        0.34       -0.68      3.21 o 
  -6   8   2       36.87       37.11      5.53 o 
  -5   8   2        0.02        0.39      3.54 o 
  -4   8   2       25.35       19.74      4.75 o 
  -3   8   2      447.81      393.47     13.03 o 
  -2   8   2      379.58      337.79     11.70 o 
  -1   8   2        0.03        3.16      3.88 o 
   0   8   2     2295.54     2149.09     38.83 o 
   1   8   2       47.76       35.34      4.95 o 
   2   8   2      332.46      343.72     11.93 o 
   3   8   2        9.68       12.31      4.46 o 
   4   8   2      318.26      310.49     12.29 o 
   5   8   2      102.76       99.31      7.90 o 
   6   8   2      121.29      109.72     10.94 o 
  -7   9   2       34.15       35.04      6.29 o 
  -6   9   2       35.85       42.24      5.91 o 
  -5   9   2       30.10       25.67      4.94 o 
  -4   9   2       14.71       12.36      5.89 o 
  -3   9   2       28.75       25.21      5.05 o 
  -2   9   2      355.13      341.75     12.69 o 
  -1   9   2        9.01       12.08      4.81 o 
   0   9   2        0.73        5.11      4.85 o 
   1   9   2       59.01       50.09      7.72 o 
   2   9   2       86.51       82.85      9.31 o 
   3   9   2        1.31       -3.16      5.23 o 
   4   9   2       43.30       54.17      6.49 o 
   5   9   2        9.92       26.67      7.92 o 
  -5  10   2        0.25        5.61      5.49 o 
  -4  10   2      164.50      168.99      9.35 o 
  -3  10   2       17.08       22.12      5.53 o 
  -2  10   2       41.34       34.82      6.86 o 
  -1  10   2      169.93      174.27     11.46 o 
   0  10   2      306.28      275.50     22.86 o 
   1  10   2      158.29      149.29     11.47 o 
   2  10   2       62.17       71.62     18.46 o 
   3  10   2       36.43       43.31      9.27 o 
  -3  11   2       59.36       59.41      8.41 o 
  -2  11   2       51.08       62.36      8.61 o 
  -1  11   2       17.52       17.45      5.61 o 
   0  11   2        0.00       -5.15      4.29 o 
   1  11   2       26.71       23.72      9.64 o 
  -3 -12   3      218.27      218.65     10.77 o 
  -2 -12   3        1.71        5.50      4.60 o 
  -1 -12   3       17.37       13.13      3.94 o 
   0 -12   3       17.13       14.90      6.39 o 
   1 -12   3       88.96       95.45     25.45 o 
   2 -12   3       11.22        9.64      4.63 o 
   3 -12   3      102.26      112.24     10.05 o 
   4 -12   3        9.37       17.78      5.20 o 
  -5 -11   3      192.18      217.77     17.42 o 
  -4 -11   3       11.43       12.95      5.47 o 
  -3 -11   3        4.67       12.79      4.27 o 
  -2 -11   3       10.59       20.08      4.56 o 
  -1 -11   3        8.16        6.57      3.60 o 
   0 -11   3        0.23        2.85      2.98 o 
   1 -11   3       25.31       17.61      3.92 o 
   2 -11   3       66.04       56.91      7.61 o 
   3 -11   3       51.58       58.65      8.55 o 
   4 -11   3       12.52       20.45      4.56 o 
   5 -11   3       65.06       72.02      6.78 o 
  -6 -10   3       11.95        7.67      4.43 o 
  -5 -10   3       76.34       64.56      9.69 o 
  -4 -10   3       69.37       78.97      7.33 o 
  -3 -10   3      407.07      438.05     14.66 o 
  -2 -10   3      100.52       95.27      7.81 o 
  -1 -10   3        0.57        1.43      3.20 o 
   0 -10   3       82.73       95.66      6.51 o 
   1 -10   3      243.39      220.56      9.05 o 
   2 -10   3       51.67       59.15      4.65 o 
   3 -10   3       87.83       90.79      5.55 o 
   4 -10   3        0.74       -1.94      3.17 o 
   5 -10   3       34.30       31.95      5.01 o 
   6 -10   3       28.84       27.52      5.90 o 
   7 -10   3       81.76      101.11     11.69 o 
  -7  -9   3        5.88       19.12      4.24 o 
  -6  -9   3        0.09        4.62      4.57 o 
  -5  -9   3        0.46       -4.96      3.31 o 
  -4  -9   3        2.84        0.53      3.93 o 
  -3  -9   3       45.05       41.45      5.53 o 
  -2  -9   3       84.66       88.05      6.59 o 
  -1  -9   3        0.08        0.53      2.57 o 
   0  -9   3        0.60       -2.09      2.20 o 
   1  -9   3       86.05       87.34      4.98 o 
   2  -9   3        0.53        0.20      1.96 o 
   3  -9   3      236.01      221.25      7.51 o 
   4  -9   3      104.71      102.05      5.68 o 
   5  -9   3       24.18       22.73      4.55 o 
   6  -9   3       46.72       64.33      7.63 o 
   7  -9   3       10.66       18.13      5.02 o 
  -8  -8   3       25.30       30.70      6.84 o 
  -7  -8   3        2.26        9.33      3.69 o 
  -6  -8   3      271.72      295.03     23.65 o 
  -5  -8   3      319.28      317.29     15.72 o 
  -4  -8   3      335.14      393.45     13.27 o 
  -3  -8   3        0.77        2.06      3.89 o 
  -2  -8   3       14.25       12.06      3.39 o 
  -1  -8   3       24.37       29.00      3.86 o 
   0  -8   3        1.22        3.85      1.82 o 
   1  -8   3       33.50       29.97      3.05 o 
   2  -8   3       34.45       46.36      6.47 o 
   3  -8   3      102.05       96.24      4.90 o 
   4  -8   3      180.45      199.40     10.09 o 
   5  -8   3      388.99      343.24      9.71 o 
   6  -8   3       67.54       72.10      6.15 o 
   7  -8   3       33.59       37.40      7.24 o 
   8  -8   3        2.90       -0.27      3.35 o 
  -8  -7   3      115.44      131.44     15.05 o 
  -7  -7   3       60.92       69.59      8.71 o 
  -6  -7   3        2.99       10.54      4.30 o 
  -5  -7   3      313.93      338.99     12.05 o 
  -4  -7   3      103.06      120.69      7.31 o 
  -3  -7   3        9.39        7.01      3.08 o 
  -2  -7   3      459.61      538.11     13.90 o 
  -1  -7   3       68.26       80.34      5.10 o 
   0  -7   3        0.15       -1.05      1.30 o 
   1  -7   3      244.22      271.20      8.41 o 
   2  -7   3     1806.81     2078.66     30.73 o 
   3  -7   3       82.04       86.78      4.66 o 
   4  -7   3     1578.85     1685.42     26.52 o 
   5  -7   3       18.45       24.11      3.34 o 
   6  -7   3      385.67      404.84     16.29 o 
   7  -7   3       72.43       67.68      6.17 o 
   8  -7   3       23.75       21.47      4.44 o 
  -9  -6   3        1.49       -2.31      6.23 o 
  -8  -6   3       53.86       60.99      8.43 o 
  -7  -6   3      110.51       82.89      6.87 o 
  -6  -6   3     1404.73     1383.27     28.21 o 
  -5  -6   3       22.98       23.09      4.48 o 
  -4  -6   3      423.20      512.26     13.94 o 
  -3  -6   3      183.60      182.30      8.03 o 
  -2  -6   3      451.50      720.79     15.95 o 
  -1  -6   3      790.93     1065.05     20.54 o 
   0  -6   3     6833.51     9523.79    122.22 o 
   1  -6   3       70.87       84.49      4.01 o 
   2  -6   3      932.93     1071.93     17.47 o 
   3  -6   3      723.12      739.37     15.95 o 
   4  -6   3     1436.75     1504.26     23.70 o 
   5  -6   3       71.25       78.56      4.53 o 
   6  -6   3      886.48      865.34     19.40 o 
   7  -6   3        9.00       10.89      3.44 o 
   8  -6   3       14.64       13.85      4.10 o 
   9  -6   3        0.43        4.39      2.61 o 
  -9  -5   3        1.81        0.28      4.00 o 
  -8  -5   3      875.27      748.48     24.13 o 
  -7  -5   3       31.66       33.80      5.16 o 
  -6  -5   3      239.31      231.71      9.57 o 
  -5  -5   3     1421.52     1427.14     27.40 o 
  -4  -5   3      817.32      979.92     24.26 o 
  -3  -5   3       29.18       44.76      4.15 o 
  -2  -5   3      469.10      580.07     13.22 o 
  -1  -5   3     1735.28     2072.12     34.85 o 
   0  -5   3        2.82        1.79      1.29 o 
   1  -5   3      371.45      360.15     11.55 o 
   2  -5   3     2731.75     3172.00     43.13 o 
   3  -5   3      155.06      140.82      4.89 o 
   4  -5   3      403.55      442.30     11.03 o 
   5  -5   3      801.84      811.67     14.73 o 
   6  -5   3      131.35      138.86      7.07 o 
   7  -5   3      247.17      219.50     14.65 o 
   8  -5   3        0.08       -2.65      2.86 o 
   9  -5   3       12.82       19.62      3.93 o 
 -10  -4   3        0.44        9.23      4.16 o 
  -9  -4   3       83.93       78.33     11.33 o 
  -8  -4   3        1.05        4.08      5.03 o 
  -7  -4   3       67.55       52.49      4.44 o 
  -6  -4   3      173.87      156.89      6.04 o 
  -5  -4   3       33.87       40.22      3.27 o 
  -4  -4   3        7.20        2.37      2.51 o 
  -3  -4   3      305.24      272.70     14.69 o 
  -2  -4   3        2.50       -1.88      2.22 o 
  -1  -4   3       16.50       11.30      1.58 o 
   0  -4   3     2046.19     2686.04     36.11 o 
   1  -4   3      166.89      144.30      5.56 o 
   2  -4   3      124.98      137.43      4.70 o 
   3  -4   3     2842.35     2973.37     40.61 o 
   4  -4   3      113.39       94.85      6.32 o 
   5  -4   3       20.92       14.70      4.51 o 
   6  -4   3        5.42        6.08      2.85 o 
   7  -4   3        1.11       -0.09      2.81 o 
   8  -4   3      101.27       95.15      7.34 o 
   9  -4   3       11.06        8.87      7.90 o 
 -10  -3   3       17.53       21.70      5.30 o 
  -9  -3   3      219.79      207.88     12.30 o 
  -8  -3   3       16.91       13.44      3.78 o 
  -7  -3   3       48.99       41.37      4.32 o 
  -6  -3   3      102.24      110.26      5.18 o 
  -5  -3   3      394.02      362.14      8.32 o 
  -4  -3   3      281.62      287.73      6.84 o 
  -3  -3   3        1.52       -0.02      1.61 o 
  -2  -3   3     1669.44     2150.84     50.45 o 
  -1  -3   3      169.84      120.67      3.58 o 
   0  -3   3        1.96        5.00      1.09 o 
   1  -3   3       26.31       21.88      1.64 o 
   2  -3   3        2.46        1.73      1.12 o 
   3  -3   3      468.68      441.07     10.60 o 
   4  -3   3       30.23       38.06      3.44 o 
   5  -3   3      374.27      374.80     10.51 o 
   6  -3   3       58.86       68.69      5.44 o 
   7  -3   3       18.79       14.40      3.92 o 
   8  -3   3       59.50       64.40      6.50 o 
   9  -3   3        0.06        2.53      4.22 o 
 -10  -2   3      161.24      173.17     11.48 o 
  -9  -2   3       42.48       39.16      5.33 o 
  -8  -2   3      299.21      284.16     10.59 o 
  -7  -2   3      159.03      142.39     11.91 o 
  -6  -2   3      374.97      375.47      8.99 o 
  -5  -2   3      304.80      294.85      7.27 o 
  -4  -2   3      177.90      190.86      5.36 o 
  -3  -2   3       37.59       22.62      2.20 o 
  -2  -2   3      347.89      327.49      6.58 o 
  -1  -2   3     2835.90     2533.71     68.54 o 
   0  -2   3     9968.49    10304.37    208.33 o 
   1  -2   3     2003.62     1769.05     35.05 o 
   2  -2   3      477.92      472.21     11.78 o 
   3  -2   3      546.00      525.75     11.13 o 
   4  -2   3     2768.37     3244.51     56.88 o 
   5  -2   3       53.45       55.70      4.94 o 
   6  -2   3      305.71      337.29     10.73 o 
   7  -2   3        0.09        0.09      3.10 o 
   8  -2   3       69.40       63.20      6.47 o 
   9  -2   3      106.67      122.60      8.77 o 
 -10  -1   3       30.74       36.05      5.17 o 
  -9  -1   3       12.64        9.60      3.80 o 
  -8  -1   3      364.71      336.24     11.93 o 
  -7  -1   3       28.83       29.51      4.18 o 
  -6  -1   3      450.11      467.37     10.21 o 
  -5  -1   3       39.82       44.08      3.18 o 
  -4  -1   3        6.13        5.36      1.79 o 
  -3  -1   3     1281.00     1265.63     18.57 o 
  -2  -1   3     1460.59     1584.40     21.90 o 
  -1  -1   3      597.00      517.21      8.15 o 
   0  -1   3        0.26        2.39      2.51 o 
   1  -1   3     9236.74     8535.15    126.20 o 
   2  -1   3     1857.22     1884.55     25.86 o 
   3  -1   3      816.45      799.75     15.26 o 
   4  -1   3      350.23      366.97      9.76 o 
   5  -1   3       75.09       67.95      5.03 o 
   6  -1   3        9.68        9.73      3.39 o 
   7  -1   3       81.46       87.79      6.68 o 
   8  -1   3       21.32       26.23      5.00 o 
   9  -1   3      106.72      125.41     11.11 o 
 -10   0   3       78.10       68.45      6.61 o 
  -9   0   3       86.98       76.13      6.61 o 
  -8   0   3      235.18      227.08      9.78 o 
  -7   0   3      367.25      328.12      8.89 o 
  -6   0   3     2058.82     2136.09     31.48 o 
  -5   0   3       19.56       28.40      2.83 o 
  -4   0   3     1462.71     1481.96     21.90 o 
  -3   0   3      824.15      729.60     11.87 o 
  -2   0   3      136.20      134.80      3.70 o 
  -1   0   3     2085.54     1851.07     32.84 o 
   0   0   3    44475.76    44473.22    557.06 o 
   1   0   3     2466.43     2340.13     31.30 o 
   2   0   3      197.27      193.04      7.34 o 
   3   0   3     1736.14     1672.09     24.01 o 
   4   0   3      643.57      644.78     14.03 o 
   5   0   3       59.77       67.78      5.06 o 
   6   0   3       48.42       51.19      6.06 o 
   7   0   3      197.42      182.50      9.13 o 
   8   0   3        2.30        8.16      4.16 o 
   9   0   3       28.86       25.40      5.86 o 
 -10   1   3       17.05       17.88      4.29 o 
  -9   1   3       95.17       94.72      7.10 o 
  -8   1   3      382.36      371.14     18.92 o 
  -7   1   3      145.70      141.06      6.01 o 
  -6   1   3       98.13       92.68      4.93 o 
  -5   1   3       78.18       71.58      3.83 o 
  -4   1   3      730.68      834.82     13.80 o 
  -3   1   3       23.94       26.11      3.08 o 
  -2   1   3       12.64        2.64      1.79 o 
  -1   1   3      908.34      795.00     11.96 o 
   0   1   3        2.27        0.41      1.20 o 
   1   1   3     5349.63     5537.09     71.36 o 
   2   1   3      370.67      299.05      6.61 o 
   3   1   3       16.97       21.64      2.27 o 
   4   1   3      281.89      330.00      7.80 o 
   5   1   3      123.23      126.52      6.65 o 
   6   1   3      163.44      170.95      8.23 o 
   7   1   3       13.53       11.84      4.42 o 
   8   1   3      138.72      134.91      8.43 o 
   9   1   3      132.99      115.29     12.23 o 
 -10   2   3        0.03       18.42      4.69 o 
  -9   2   3        0.01        0.90      3.54 o 
  -8   2   3       16.77       11.36      3.77 o 
  -7   2   3        8.50        3.37      3.67 o 
  -6   2   3      565.64      554.28     11.48 o 
  -5   2   3       14.52       19.09      2.47 o 
  -4   2   3        8.02       14.74      1.98 o 
  -3   2   3       95.11       85.12      4.33 o 
  -2   2   3       67.81       61.30      3.68 o 
  -1   2   3      244.12      234.68      6.62 o 
   0   2   3     6360.03     6501.85     83.56 o 
   1   2   3      615.58      616.20     10.72 o 
   2   2   3       86.20       87.90      3.95 o 
   3   2   3       54.74       58.43      3.46 o 
   4   2   3       85.61       92.92      4.48 o 
   5   2   3        2.14        0.91      1.97 o 
   6   2   3       34.69       32.26      5.35 o 
   7   2   3      259.44      227.80      9.99 o 
   8   2   3       55.35       49.48      6.08 o 
   9   2   3       23.97       19.67      9.09 o 
 -10   3   3        2.82        8.92      4.27 o 
  -9   3   3       12.46        8.08      4.31 o 
  -8   3   3        1.23        7.67      3.92 o 
  -7   3   3       44.83       45.58      4.87 o 
  -6   3   3      120.93      138.36      5.69 o 
  -5   3   3       66.43       61.96      3.68 o 
  -4   3   3      116.66       93.98      5.06 o 
  -3   3   3      559.17      499.79     11.67 o 
  -2   3   3        1.92        4.00      1.97 o 
  -1   3   3       49.37       29.55      4.17 o 
   0   3   3        0.67        0.11      1.61 o 
   1   3   3       58.34       43.99      3.08 o 
   2   3   3     1310.78     1305.18     20.31 o 
   3   3   3     1208.70     1145.66     18.77 o 
   4   3   3       42.17       41.17      4.59 o 
   5   3   3       75.81       68.11      4.47 o 
   6   3   3      503.37      504.74     17.50 o 
   7   3   3       53.99       67.19      6.30 o 
   8   3   3      188.28      172.12     11.93 o 
 -10   4   3        1.80       -1.24      5.46 o 
  -9   4   3       16.08       17.48      6.14 o 
  -8   4   3        4.07        2.45      3.73 o 
  -7   4   3       95.18      108.93      7.06 o 
  -6   4   3      145.80      132.45      6.93 o 
  -5   4   3       31.84       31.62      3.86 o 
  -4   4   3        3.05        1.76      2.01 o 
  -3   4   3      196.70      178.82      6.83 o 
  -2   4   3        2.17       -0.13      1.76 o 
  -1   4   3        4.31        6.71      2.39 o 
   0   4   3      308.66      326.08     10.56 o 
   1   4   3        0.48       -0.04      2.08 o 
   2   4   3       95.91       87.79      4.53 o 
   3   4   3        1.38        3.59      3.39 o 
   4   4   3       72.10       70.08      4.54 o 
   5   4   3        0.02       -1.94      3.39 o 
   6   4   3       88.01       86.80      9.41 o 
   7   4   3       86.17       79.23      9.33 o 
   8   4   3        7.06        2.85      7.99 o 
  -9   5   3       39.01       51.52      7.61 o 
  -8   5   3        4.33       -0.83      5.35 o 
  -7   5   3        0.19       -1.62      3.08 o 
  -6   5   3       88.18       88.21      6.42 o 
  -5   5   3      654.61      593.81     15.22 o 
  -4   5   3       37.23       38.20      4.25 o 
  -3   5   3      218.69      209.23      8.00 o 
  -2   5   3      488.22      533.54     22.43 o 
  -1   5   3     3387.08     3196.54     52.23 o 
   0   5   3        0.37        0.58      2.16 o 
   1   5   3     3048.41     3002.03     42.25 o 
   2   5   3      106.40      110.43      5.29 o 
   3   5   3       41.82       41.47      3.96 o 
   4   5   3        3.38        1.17      2.48 o 
   5   5   3     1335.31     1227.55     25.96 o 
   6   5   3       97.24      110.34     10.10 o 
   7   5   3      212.67      185.16     19.97 o 
   8   5   3        6.18       15.19      5.24 o 
  -9   6   3      147.13      144.47     13.16 o 
  -8   6   3       18.66       35.71     10.47 o 
  -7   6   3      242.52      244.02     10.39 o 
  -6   6   3      568.81      578.62     16.14 o 
  -5   6   3        6.60        6.34      3.29 o 
  -4   6   3      120.54      127.39      7.08 o 
  -3   6   3      626.59      594.74     15.14 o 
  -2   6   3      139.11      145.66      7.33 o 
  -1   6   3      992.81      907.13     27.13 o 
   0   6   3      486.05      492.53     10.78 o 
   1   6   3      262.70      239.38      7.74 o 
   2   6   3      141.43      129.58      6.09 o 
   3   6   3      220.04      198.40      9.09 o 
   4   6   3        4.31        4.30      3.62 o 
   5   6   3      132.61      124.62      8.18 o 
   6   6   3       44.19       42.76      7.80 o 
   7   6   3      287.60      269.05     14.35 o 
  -8   7   3       78.96       79.48      9.74 o 
  -7   7   3       12.60       10.54      5.31 o 
  -6   7   3       23.33       31.99      5.61 o 
  -5   7   3      473.28      426.26     14.24 o 
  -4   7   3      204.52      208.99      9.44 o 
  -3   7   3      132.37      122.62      7.36 o 
  -2   7   3        5.99       11.87      3.66 o 
  -1   7   3      311.73      289.24     10.61 o 
   0   7   3        0.94        5.10      3.39 o 
   1   7   3      156.25      131.03      6.43 o 
   2   7   3      172.39      178.78      8.88 o 
   3   7   3       26.38       18.62      4.60 o 
   4   7   3       78.16       80.40      8.05 o 
   5   7   3      193.35      175.76      9.54 o 
   6   7   3        4.83       11.14      5.34 o 
  -7   8   3        1.56        2.37      4.06 o 
  -6   8   3       95.11       94.00      7.82 o 
  -5   8   3       98.76       87.16      7.41 o 
  -4   8   3        9.34       16.40      4.74 o 
  -3   8   3       89.77       87.73      7.23 o 
  -2   8   3      308.54      321.84     12.02 o 
  -1   8   3      156.00      149.83      8.43 o 
   0   8   3        7.07        8.70      4.90 o 
   1   8   3      166.35      164.68     14.69 o 
   2   8   3      105.65      104.89     20.08 o 
   3   8   3       73.72       63.56     10.84 o 
   4   8   3       21.01       27.62      5.27 o 
   5   8   3       59.17       55.32      6.43 o 
  -6   9   3       23.21       30.09      5.49 o 
  -5   9   3        9.31        8.89      3.88 o 
  -4   9   3       98.68       97.48      7.81 o 
  -3   9   3       13.27       10.29      4.35 o 
  -2   9   3       46.74       39.74      5.86 o 
  -1   9   3        9.82       11.52      5.15 o 
   0   9   3        0.21       -6.50      5.39 o 
   1   9   3       16.22       -1.81      6.79 o 
   2   9   3      191.11      183.69     12.30 o 
   3   9   3        0.18        2.34      5.33 o 
   4   9   3        0.88        0.28      4.79 o 
  -5  10   3        0.13        8.71      6.01 o 
  -4  10   3      156.68      151.72      9.05 o 
  -3  10   3        2.10        4.15      4.12 o 
  -2  10   3       69.90       66.80      8.40 o 
  -1  10   3       49.42       37.44      6.81 o 
   0  10   3       42.41       39.54      6.98 o 
   1  10   3        1.79       -5.71      6.27 o 
   2  10   3       79.61       89.62     10.25 o 
  -1 -13   4        8.86       11.44      5.56 o 
   0 -13   4        0.00       -5.75      3.96 o 
   1 -13   4       10.94        6.57      4.68 o 
  -4 -12   4       44.80       66.69      7.18 o 
  -3 -12   4       77.92       79.00      7.54 o 
  -2 -12   4       19.16       23.22      6.33 o 
  -1 -12   4       76.66       78.72      9.15 o 
   0 -12   4       19.86       15.89      4.14 o 
   1 -12   4        0.64       -0.63      3.78 o 
   2 -12   4        5.63        7.57      4.89 o 
   3 -12   4      135.98      124.27     16.13 o 
   4 -12   4      193.37      213.40     12.16 o 
  -5 -11   4      124.96      151.20      9.33 o 
  -4 -11   4        4.76        6.31      8.20 o 
  -3 -11   4        3.08        8.71      3.75 o 
  -2 -11   4       68.99       70.65      6.53 o 
  -1 -11   4        7.93        4.96      3.54 o 
   0 -11   4        0.17        0.69      3.23 o 
   1 -11   4       63.18       53.88      5.44 o 
   2 -11   4       48.72       59.67      5.64 o 
   3 -11   4       14.96       21.31      5.39 o 
   4 -11   4       99.26      102.36      7.13 o 
   5 -11   4       50.20       48.81      7.24 o 
  -6 -10   4        7.82       16.60      4.81 o 
  -5 -10   4        8.53       10.96      5.78 o 
  -4 -10   4        6.08        6.75      4.12 o 
  -3 -10   4      165.33      189.27      9.87 o 
  -2 -10   4       71.28       82.22      6.77 o 
  -1 -10   4      380.65      390.33     12.65 o 
   0 -10   4        4.03       12.92      3.56 o 
   1 -10   4       45.08       58.40      5.34 o 
   2 -10   4      203.85      192.82      7.31 o 
   3 -10   4      508.19      462.88     11.75 o 
   4 -10   4        8.21       14.32      3.85 o 
   5 -10   4       83.41       78.75      7.98 o 
   6 -10   4        0.33        3.13      7.33 o 
  -7  -9   4       20.42       19.08      5.72 o 
  -6  -9   4        2.65        9.48      3.92 o 
  -5  -9   4      180.86      205.84     12.82 o 
  -4  -9   4      472.68      545.53     18.01 o 
  -3  -9   4        2.30        0.73      5.02 o 
  -2  -9   4        0.32        1.81      2.87 o 
  -1  -9   4       13.20       23.26      3.95 o 
   0  -9   4        0.17       -3.11      2.08 o 
   1  -9   4      682.98      711.64     14.31 o 
   2  -9   4       72.35       68.22      4.45 o 
   3  -9   4       29.22       33.03      3.58 o 
   4  -9   4       35.90       41.75      4.24 o 
   5  -9   4      369.33      368.63     15.73 o 
   6  -9   4        2.28        1.77      2.94 o 
   7  -9   4       22.66       26.69      5.45 o 
  -8  -8   4       76.50       91.91      9.67 o 
  -7  -8   4      156.47      152.98      9.05 o 
  -6  -8   4       42.16       50.48      6.22 o 
  -5  -8   4      851.80      855.48     21.29 o 
  -4  -8   4      523.33      706.02     18.39 o 
  -3  -8   4       39.26       49.38      5.45 o 
  -2  -8   4       39.27       59.70      5.26 o 
  -1  -8   4       78.49       72.12      5.58 o 
   0  -8   4      499.81      505.31     12.84 o 
   1  -8   4      131.18      120.66      5.19 o 
   2  -8   4      617.07      680.53     15.87 o 
   3  -8   4      369.80      336.58      8.92 o 
   4  -8   4      450.92      429.23     10.69 o 
   5  -8   4      192.61      188.75      8.43 o 
   6  -8   4        0.96        2.98      3.43 o 
   7  -8   4        5.64        4.92      3.81 o 
   8  -8   4       51.77       70.20      7.89 o 
  -9  -7   4        5.52        7.96      4.10 o 
  -8  -7   4       48.07       38.42      7.36 o 
  -7  -7   4        0.50       -0.51      3.70 o 
  -6  -7   4      665.83      705.11     19.39 o 
  -5  -7   4      168.12      180.37      9.06 o 
  -4  -7   4       94.85      117.43      7.44 o 
  -3  -7   4      453.49      617.89     15.72 o 
  -2  -7   4     1725.11     2355.00     43.58 o 
  -1  -7   4      527.78      607.48     14.40 o 
   0  -7   4        0.00        0.90      1.54 o 
   1  -7   4      214.61      201.20      7.41 o 
   2  -7   4     1556.30     1727.88     26.39 o 
   3  -7   4      401.58      374.64      9.28 o 
   4  -7   4      280.23      292.12      9.41 o 
   5  -7   4      620.23      594.74     14.91 o 
   6  -7   4      205.03      199.79      8.94 o 
   7  -7   4        0.32       -4.19      2.94 o 
   8  -7   4      161.48      164.59     10.82 o 
  -9  -6   4       61.32       64.67      8.33 o 
  -8  -6   4       27.79       22.28      5.94 o 
  -7  -6   4       12.16       16.67      4.22 o 
  -6  -6   4       61.66       69.44      6.33 o 
  -5  -6   4       54.02       53.55      5.38 o 
  -4  -6   4      709.91      858.41     19.13 o 
  -3  -6   4     1399.12     1756.22     32.00 o 
  -2  -6   4     1053.96     1398.81     30.94 o 
  -1  -6   4      913.52     1027.31     28.21 o 
   0  -6   4      639.66      695.39     12.34 o 
   1  -6   4      340.04      362.06      8.04 o 
   2  -6   4      101.81      112.20      8.74 o 
   3  -6   4        0.00       -0.17      1.88 o 
   4  -6   4     1299.96     1378.91     22.21 o 
   5  -6   4       24.98       19.43      3.48 o 
   6  -6   4       57.54       67.71      6.53 o 
   7  -6   4        6.46        4.87      3.18 o 
   8  -6   4        0.06       -0.24      4.53 o 
   9  -6   4       30.41       20.91      5.30 o 
  -9  -5   4       14.10       28.03      6.16 o 
  -8  -5   4      123.74      120.03     10.27 o 
  -7  -5   4      146.91      133.98      7.84 o 
  -6  -5   4      938.16      938.52     20.72 o 
  -5  -5   4        3.32        5.94      3.22 o 
  -4  -5   4      145.88      196.50      9.78 o 
  -3  -5   4      446.83      556.92     13.35 o 
  -2  -5   4     2767.01     3662.10     86.75 o 
  -1  -5   4       46.51       53.70      2.87 o 
   0  -5   4        0.00       -0.53      1.32 o 
   1  -5   4      196.71      217.89      9.29 o 
   2  -5   4      478.16      502.37      9.70 o 
   3  -5   4      148.04      125.39      4.68 o 
   4  -5   4     1189.51     1142.98     24.89 o 
   5  -5   4       43.39       51.15      4.72 o 
   6  -5   4       20.47       17.99      3.81 o 
   7  -5   4      188.49      192.75      9.11 o 
   8  -5   4       76.49       86.44      7.22 o 
   9  -5   4        0.03        0.14      3.12 o 
 -10  -4   4       13.09       28.47      5.80 o 
  -9  -4   4       91.43       95.51     19.99 o 
  -8  -4   4       60.05       60.13      7.58 o 
  -7  -4   4      695.10      626.25     13.35 o 
  -6  -4   4      125.60      113.47      5.38 o 
  -5  -4   4       10.52       17.33      2.68 o 
  -4  -4   4       32.17       62.90      3.68 o 
  -3  -4   4     3348.70     3604.82     92.59 o 
  -2  -4   4      130.75      145.86      6.42 o 
  -1  -4   4      225.81      204.80      5.06 o 
   0  -4   4     1435.10     1510.89     21.54 o 
   1  -4   4       19.89       20.02      1.82 o 
   2  -4   4       89.57       86.23      4.18 o 
   3  -4   4      507.61      448.13     13.49 o 
   4  -4   4        4.15        7.56      2.07 o 
   5  -4   4       22.05       12.59      3.09 o 
   6  -4   4       99.24      100.55      6.26 o 
   7  -4   4        0.94       -0.31      2.84 o 
   8  -4   4        0.82        5.05      3.61 o 
   9  -4   4       32.62       34.08      5.38 o 
 -10  -3   4       83.20       85.34      9.01 o 
  -9  -3   4      206.03      177.29     20.26 o 
  -8  -3   4       58.25       57.19      5.60 o 
  -7  -3   4       32.95       30.77      4.00 o 
  -6  -3   4        0.29       -1.27      2.31 o 
  -5  -3   4     1148.86     1097.39     18.03 o 
  -4  -3   4     1952.77     2324.98     32.75 o 
  -3  -3   4      373.52      337.50      7.28 o 
  -2  -3   4        0.10        1.92      1.53 o 
  -1  -3   4      159.97      156.57      5.88 o 
   0  -3   4        0.01        0.78      0.78 o 
   1  -3   4       82.75       66.91      2.69 o 
   2  -3   4      537.89      658.09     10.94 o 
   3  -3   4       86.99       61.24      3.27 o 
   4  -3   4        2.96        3.98      2.14 o 
   5  -3   4      274.76      262.64      9.62 o 
   6  -3   4      120.61      121.35      6.83 o 
   7  -3   4      142.10      136.94      7.77 o 
   8  -3   4       36.91       41.35      5.75 o 
   9  -3   4       21.28       31.06      5.34 o 
 -10  -2   4       84.15       92.57      7.49 o 
  -9  -2   4       52.17       43.54      6.85 o 
  -8  -2   4      107.03       95.75      6.88 o 
  -7  -2   4      501.14      474.68     11.21 o 
  -6  -2   4       98.43      114.52      5.40 o 
  -5  -2   4       24.04       35.24      3.22 o 
  -4  -2   4     2656.08     3200.36     43.59 o 
  -3  -2   4      187.22      210.80      5.54 o 
  -2  -2   4      320.45      308.86      6.99 o 
  -1  -2   4       35.49       24.78      3.68 o 
   0  -2   4    18407.72    19782.82    289.93 o 
   1  -2   4      853.20      787.28     12.07 o 
   2  -2   4       15.19       16.64      1.89 o 
   3  -2   4     1878.68     1721.18     24.83 o 
   4  -2   4       23.12       24.00      3.21 o 
   5  -2   4      168.34      150.91      6.90 o 
   6  -2   4      130.21      130.39      7.19 o 
   7  -2   4      392.83      371.97     12.37 o 
   8  -2   4       20.14       22.27      4.95 o 
   9  -2   4      132.49      121.46      8.70 o 
 -10  -1   4        6.39       10.79      7.66 o 
  -9  -1   4       55.61       45.14      5.63 o 
  -8  -1   4      217.44      219.96     10.48 o 
  -7  -1   4      438.25      402.34     10.16 o 
  -6  -1   4     1001.12     1084.11     18.48 o 
  -5  -1   4      170.99      146.37      5.38 o 
  -4  -1   4     1969.68     2135.70     34.06 o 
  -3  -1   4     2004.44     2076.75     32.45 o 
  -2  -1   4     1942.96     2017.22     27.59 o 
  -1  -1   4     8044.87     7177.02     91.46 o 
   0  -1   4        4.86        4.99      1.93 o 
   1  -1   4     1214.68     1056.17     15.59 o 
   2  -1   4      859.19      905.06     14.15 o 
   3  -1   4      121.80       98.99      4.05 o 
   4  -1   4      503.76      547.29     12.84 o 
   5  -1   4      660.24      626.91     15.05 o 
   6  -1   4        8.13        8.33      3.62 o 
   7  -1   4       28.53       30.68      5.10 o 
   8  -1   4       15.09       19.31      4.65 o 
   9  -1   4        9.56       13.23      4.51 o 
 -10   0   4      203.44      235.25     10.51 o 
  -9   0   4        2.59        1.80      3.22 o 
  -8   0   4       65.31       68.90      6.50 o 
  -7   0   4      139.16      120.94      5.87 o 
  -6   0   4      364.95      401.90      9.63 o 
  -5   0   4        0.00        2.53      1.85 o 
  -4   0   4        0.21        0.02      1.41 o 
  -3   0   4     1542.75     1482.90     40.17 o 
  -2   0   4      130.92      131.81      5.33 o 
  -1   0   4      640.92      518.86      9.49 o 
   0   0   4    11003.80    12053.82    152.10 o 
   1   0   4        3.26        5.78      1.81 o 
   2   0   4      733.95      709.10     12.00 o 
   3   0   4      933.84      816.20     13.82 o 
   4   0   4       80.80       74.80      3.75 o 
   5   0   4      184.79      173.43      7.74 o 
   6   0   4        7.14        5.96      3.57 o 
   7   0   4      101.87       99.92      7.51 o 
   8   0   4        5.14        0.04      4.00 o 
   9   0   4       53.83       46.77      6.53 o 
 -10   1   4        0.45       -0.72      4.60 o 
  -9   1   4       36.12       40.08      5.20 o 
  -8   1   4      240.23      257.59     10.27 o 
  -7   1   4        7.26        4.64      2.75 o 
  -6   1   4       14.82       17.78      2.94 o 
  -5   1   4       37.96       40.93      3.17 o 
  -4   1   4      248.16      269.42      9.63 o 
  -3   1   4        0.35        1.23      1.08 o 
  -2   1   4      267.37      217.07      4.95 o 
  -1   1   4     5477.71     5496.44     85.31 o 
   0   1   4        0.01        0.22      1.45 o 
   1   1   4     2935.35     3054.97     41.14 o 
   2   1   4      102.13      102.43      4.40 o 
   3   1   4       20.86       19.48      2.65 o 
   4   1   4     1029.85     1044.03     17.55 o 
   5   1   4      670.42      626.33     14.68 o 
   6   1   4        0.19       -4.19      3.33 o 
   7   1   4       26.08       28.22      5.25 o 
   8   1   4       71.30       71.57      7.13 o 
   9   1   4       17.14       24.37      5.03 o 
 -10   2   4        5.70       10.11      6.81 o 
  -9   2   4       50.05       39.13      6.72 o 
  -8   2   4       36.82       35.53      6.42 o 
  -7   2   4        4.81        7.22      2.81 o 
  -6   2   4       65.45       72.76      4.31 o 
  -5   2   4      124.26      109.74      4.56 o 
  -4   2   4       18.03       27.17      3.34 o 
  -3   2   4       98.03       97.37      5.07 o 
  -2   2   4       72.22       76.85      6.19 o 
  -1   2   4      578.42      611.70     16.44 o 
   0   2   4     3778.70     4194.63     55.40 o 
   1   2   4      366.60      372.33      8.14 o 
   2   2   4      644.36      682.79     12.46 o 
   3   2   4      131.18      112.71      4.99 o 
   4   2   4      690.42      704.62     13.60 o 
   5   2   4       43.07       39.49      3.84 o 
   6   2   4      354.50      363.35     12.28 o 
   7   2   4        1.42        9.77      4.22 o 
   8   2   4        1.14        6.69      4.82 o 
 -10   3   4       64.91       78.86      8.78 o 
  -9   3   4       10.37        6.98      6.07 o 
  -8   3   4       88.26      105.43      9.39 o 
  -7   3   4      592.88      545.63     23.01 o 
  -6   3   4        3.45        8.45      3.01 o 
  -5   3   4       13.70       19.31      3.48 o 
  -4   3   4       19.67       11.79      2.93 o 
  -3   3   4      568.42      524.34     12.54 o 
  -2   3   4     1355.70     1301.31     23.80 o 
  -1   3   4       83.47       60.60      4.28 o 
   0   3   4        5.34        6.37      2.19 o 
   1   3   4      163.76      155.29      5.53 o 
   2   3   4      145.32      157.31      5.91 o 
   3   3   4      141.46      125.76      5.55 o 
   4   3   4      214.37      209.53      7.76 o 
   5   3   4        0.94       -1.67      2.53 o 
   6   3   4       24.65       27.10      5.07 o 
   7   3   4        0.29       -3.68      6.03 o 
   8   3   4      235.95      226.77     16.27 o 
  -9   4   4      131.79      127.59     10.17 o 
  -8   4   4       60.34       48.30      7.11 o 
  -7   4   4      250.65      242.10      9.73 o 
  -6   4   4      119.72      126.63      7.14 o 
  -5   4   4        2.15        3.07      2.89 o 
  -4   4   4       34.13       49.72      4.66 o 
  -3   4   4        0.15        2.94      2.39 o 
  -2   4   4       72.33       66.06      4.88 o 
  -1   4   4      123.84      136.01      6.43 o 
   0   4   4     2325.96     2361.18     33.76 o 
   1   4   4      542.43      499.83     10.73 o 
   2   4   4       85.67       93.45      7.99 o 
   3   4   4      941.10      859.54     16.20 o 
   4   4   4      121.39      141.12      6.31 o 
   5   4   4        9.25        7.49      3.21 o 
   6   4   4      536.65      527.25     19.86 o 
   7   4   4      132.17      117.17     16.38 o 
   8   4   4        0.53       18.94      5.58 o 
  -9   5   4       37.24       33.75     12.21 o 
  -8   5   4       85.00      101.09      9.98 o 
  -7   5   4      268.18      262.14     10.64 o 
  -6   5   4        0.67        6.77      3.39 o 
  -5   5   4        1.98        4.27      3.21 o 
  -4   5   4       53.67       55.92      5.26 o 
  -3   5   4        3.97        4.53      2.77 o 
  -2   5   4      173.12      143.77      7.08 o 
  -1   5   4     1091.41      936.83     20.97 o 
   0   5   4        0.41        1.25      2.25 o 
   1   5   4      318.96      302.09      8.65 o 
   2   5   4       38.66       44.22      4.19 o 
   3   5   4      307.76      287.90      9.71 o 
   4   5   4        6.88        3.69      3.87 o 
   5   5   4      237.33      213.15      9.81 o 
   6   5   4       36.63       29.40      7.38 o 
   7   5   4        3.28        7.18      9.73 o 
  -8   6   4       38.07       56.44      8.39 o 
  -7   6   4      253.52      252.25     14.14 o 
  -6   6   4       79.09       94.64      7.34 o 
  -5   6   4      148.88      141.66      8.17 o 
  -4   6   4        0.42        4.46      3.23 o 
  -3   6   4      284.42      256.41      9.98 o 
  -2   6   4      154.41      156.75      7.89 o 
  -1   6   4      132.74      120.26      7.15 o 
   0   6   4       30.14       30.15      4.69 o 
   1   6   4      275.48      259.15      8.35 o 
   2   6   4       87.18       85.32      5.50 o 
   3   6   4      354.20      353.54     12.36 o 
   4   6   4       94.69      107.02      7.77 o 
   5   6   4      149.90      137.04      8.58 o 
   6   6   4      118.27      120.97     10.99 o 
  -8   7   4       86.25       93.45     10.24 o 
  -7   7   4       32.16       27.36      5.50 o 
  -6   7   4       12.37       15.36      4.64 o 
  -5   7   4      200.14      195.53     12.45 o 
  -4   7   4        0.80        1.36      3.59 o 
  -3   7   4      520.29      435.09     15.77 o 
  -2   7   4      201.43      198.86      9.58 o 
  -1   7   4      121.95      122.24      7.86 o 
   0   7   4        0.05        0.22      4.61 o 
   1   7   4      303.35      289.43     11.04 o 
   2   7   4      154.32      155.26      8.54 o 
   3   7   4      112.59       99.08      7.58 o 
   4   7   4      175.29      179.35      9.60 o 
   5   7   4       21.30       21.92      8.05 o 
  -7   8   4       54.65       55.28      8.93 o 
  -6   8   4       68.27       75.42      7.53 o 
  -5   8   4      159.48      135.21      8.95 o 
  -4   8   4      231.79      223.83     14.33 o 
  -3   8   4       20.13       10.86      4.30 o 
  -2   8   4       66.53       76.00      7.11 o 
  -1   8   4       41.95       25.99      5.26 o 
   0   8   4      291.04      278.09     14.40 o 
   1   8   4        0.08       -1.87      4.98 o 
   2   8   4       59.56       66.90      9.23 o 
   3   8   4       17.57        7.15      6.41 o 
   4   8   4        2.14        1.02      5.26 o 
  -5   9   4        0.75        1.45     12.80 o 
  -4   9   4       39.27       51.19      6.73 o 
  -3   9   4        5.10        4.72      6.45 o 
  -2   9   4      226.81      203.57     12.17 o 
  -1   9   4       58.76       68.57      8.64 o 
   0   9   4        0.00        1.03      4.59 o 
   1   9   4        9.39        5.98      7.00 o 
   2   9   4       38.24       20.89      6.35 o 
   3   9   4       38.17       33.03     12.77 o 
  -3  10   4       37.47       47.88     12.30 o 
  -2  10   4       48.00       59.01      8.24 o 
  -1  10   4        1.08        4.82     10.70 o 
   0  10   4      133.30      146.38     11.38 o 
   1  10   4        5.47        6.33      5.93 o 
  -1 -13   5       18.51       13.83      4.46 o 
   0 -13   5        0.00       -4.00      3.13 o 
   1 -13   5        6.28       -6.01      4.01 o 
   2 -13   5      139.04      144.07     14.33 o 
  -4 -12   5        9.58        7.53      7.76 o 
  -3 -12   5      168.70      166.66      9.64 o 
  -2 -12   5       13.38       22.72      4.48 o 
  -1 -12   5       31.61       25.46      4.90 o 
   0 -12   5      106.80       98.14      9.89 o 
   1 -12   5        4.43        3.16      3.44 o 
   2 -12   5      183.65      177.13     12.51 o 
   3 -12   5        0.05        1.17      3.79 o 
   4 -12   5      116.50      119.43     12.10 o 
  -5 -11   5      118.86      129.89      8.86 o 
  -4 -11   5        7.28       15.04      5.39 o 
  -3 -11   5      104.01      108.72      8.04 o 
  -2 -11   5       66.00       92.53      7.34 o 
  -1 -11   5      273.46      274.69     11.11 o 
   0 -11   5        0.07       -1.83      3.30 o 
   1 -11   5      172.88      166.36     12.22 o 
   2 -11   5      193.55      203.00      9.31 o 
   3 -11   5       23.40       28.34      3.91 o 
   4 -11   5       17.27       19.84      5.89 o 
   5 -11   5       46.91       40.27      6.70 o 
  -6 -10   5        5.61       20.70      6.99 o 
  -5 -10   5       24.10       26.73      5.23 o 
  -4 -10   5        1.21        4.21      4.84 o 
  -3 -10   5      191.11      230.96     10.61 o 
  -2 -10   5      261.93      280.05     11.07 o 
  -1 -10   5       27.34       22.13      4.34 o 
   0 -10   5      385.54      428.22     13.00 o 
   1 -10   5       12.37       11.57      3.59 o 
   2 -10   5      226.63      242.54     11.38 o 
   3 -10   5      391.39      347.96     11.33 o 
   4 -10   5      177.80      194.05     10.35 o 
   5 -10   5        1.67       -1.60      4.44 o 
   6 -10   5       13.23       16.90      4.43 o 
  -7  -9   5        7.35        6.49      4.00 o 
  -6  -9   5       37.84       55.66      6.49 o 
  -5  -9   5      170.28      194.18     10.11 o 
  -4  -9   5      170.79      197.29     10.03 o 
  -3  -9   5      380.35      435.32     16.68 o 
  -2  -9   5       68.52       81.99      6.61 o 
  -1  -9   5     1092.03     1150.20     24.11 o 
   0  -9   5        0.39       -1.47      1.94 o 
   1  -9   5      245.34      238.89      7.53 o 
   2  -9   5      150.53      133.94      5.78 o 
   3  -9   5        3.91        3.46      2.35 o 
   4  -9   5      113.83      115.73      6.78 o 
   5  -9   5      400.01      386.59     12.45 o 
   6  -9   5        0.76        1.20      3.22 o 
   7  -9   5        0.69       -7.24      5.64 o 
  -8  -8   5        0.24       15.32      5.34 o 
  -7  -8   5       66.78       64.44      6.69 o 
  -6  -8   5       77.93       84.57      8.94 o 
  -5  -8   5        8.47        6.13      4.37 o 
  -4  -8   5      237.99      289.24     11.39 o 
  -3  -8   5      233.80      279.12     10.77 o 
  -2  -8   5      656.92      816.38     22.19 o 
  -1  -8   5      188.85      203.82      8.17 o 
   0  -8   5       41.79       34.15      3.15 o 
   1  -8   5       96.52      100.03      4.71 o 
   2  -8   5       60.24       70.69      6.81 o 
   3  -8   5      258.35      252.35      7.75 o 
   4  -8   5      419.49      419.61     10.58 o 
   5  -8   5        6.15       10.45      3.52 o 
   6  -8   5      132.38      136.70      7.67 o 
   7  -8   5       13.82       12.48      3.86 o 
   8  -8   5        0.99        0.91      3.70 o 
  -9  -7   5        1.09       10.16      4.60 o 
  -8  -7   5      324.58      337.62     16.11 o 
  -7  -7   5        9.55        2.68      3.96 o 
  -6  -7   5        0.35       -0.98      3.76 o 
  -5  -7   5       21.11       21.85      4.54 o 
  -4  -7   5     1646.75     2039.02     37.37 o 
  -3  -7   5      834.89      980.14     27.20 o 
  -2  -7   5     1755.31     2183.40     38.26 o 
  -1  -7   5       23.62       31.69      2.95 o 
   0  -7   5        0.04       -3.95      2.63 o 
   1  -7   5      233.43      232.13      6.63 o 
   2  -7   5      578.79      546.89     11.28 o 
   3  -7   5      255.87      239.28      9.17 o 
   4  -7   5       56.06       52.80      4.18 o 
   5  -7   5        8.73        9.92      3.29 o 
   6  -7   5       53.12       59.09      5.68 o 
   7  -7   5        7.50        3.63      3.46 o 
   8  -7   5        0.02        1.48      3.36 o 
  -9  -6   5       20.28       26.16      5.75 o 
  -8  -6   5      122.93      145.11     10.99 o 
  -7  -6   5        3.44       -1.55      3.37 o 
  -6  -6   5      114.92      127.20      7.71 o 
  -5  -6   5       13.38       15.39      3.98 o 
  -4  -6   5     1583.90     1852.06     33.72 o 
  -3  -6   5      131.75      141.97      7.22 o 
  -2  -6   5      114.01      141.39      6.70 o 
  -1  -6   5      127.09      110.64      4.41 o 
   0  -6   5       15.22       12.88      1.98 o 
   1  -6   5      679.45      664.62     13.14 o 
   2  -6   5      293.46      303.97      7.57 o 
   3  -6   5       82.92       95.58      4.59 o 
   4  -6   5      572.16      597.81     18.07 o 
   5  -6   5       11.07        7.07      3.03 o 
   6  -6   5       52.47       52.53      6.10 o 
   7  -6   5      188.32      157.55      8.28 o 
   8  -6   5       14.12       10.84      4.52 o 
  -9  -5   5      146.87      166.50     12.64 o 
  -8  -5   5      192.16      177.46     11.48 o 
  -7  -5   5      128.59      133.28     10.53 o 
  -6  -5   5       30.77       29.28      3.85 o 
  -5  -5   5      533.79      503.96     17.32 o 
  -4  -5   5      229.34      276.19     11.60 o 
  -3  -5   5       67.35       61.32      3.66 o 
  -2  -5   5      590.47      645.22     11.59 o 
  -1  -5   5       27.83       30.37      2.53 o 
   0  -5   5        0.00       -0.41      1.07 o 
   1  -5   5        5.66        6.85      1.62 o 
   2  -5   5       71.38       68.47      3.34 o 
   3  -5   5      193.83      197.21      5.94 o 
   4  -5   5        4.60        2.14      1.90 o 
   5  -5   5       13.17       19.08      3.51 o 
   6  -5   5        0.12       -0.93      2.68 o 
   7  -5   5       55.32       55.41      5.93 o 
   8  -5   5       93.41      114.70      9.25 o 
   9  -5   5        2.04       -4.90      4.10 o 
 -10  -4   5        5.12        5.89      4.03 o 
  -9  -4   5        3.27        7.25      4.21 o 
  -8  -4   5       86.44       88.10      8.74 o 
  -7  -4   5      232.38      219.92      7.92 o 
  -6  -4   5      703.48      697.17     13.84 o 
  -5  -4   5       36.78       31.29      3.41 o 
  -4  -4   5       86.92       78.30      4.20 o 
  -3  -4   5     1469.53     1481.45     22.23 o 
  -2  -4   5       44.90       53.81      3.06 o 
  -1  -4   5       11.02       17.69      2.02 o 
   0  -4   5       51.71       55.65      2.63 o 
   1  -4   5        0.38        2.64      1.05 o 
   2  -4   5      671.80      681.76     13.42 o 
   3  -4   5      568.33      580.36     10.91 o 
   4  -4   5       13.59       11.81      2.85 o 
   5  -4   5       59.22       55.95      4.80 o 
   6  -4   5      123.08      123.95      6.89 o 
   7  -4   5       77.68       72.15     11.79 o 
   8  -4   5       73.26       85.16      8.64 o 
   9  -4   5       19.58       25.03      5.77 o 
 -10  -3   5        3.62       13.02      4.48 o 
  -9  -3   5       57.75       58.40      6.03 o 
  -8  -3   5        5.90        6.67      3.68 o 
  -7  -3   5      582.82      539.14     12.29 o 
  -6  -3   5        1.16        3.18      2.76 o 
  -5  -3   5     1021.30     1030.74     17.49 o 
  -4  -3   5       96.69      100.29      4.61 o 
  -3  -3   5      524.97      501.86      9.63 o 
  -2  -3   5      438.59      512.34      9.29 o 
  -1  -3   5        0.25        2.06      1.72 o 
   0  -3   5        1.75        2.37      1.80 o 
   1  -3   5       66.74       80.29      4.30 o 
   2  -3   5       20.43       30.41      2.26 o 
   3  -3   5      164.22      172.04      5.23 o 
   4  -3   5      248.46      290.58      7.34 o 
   5  -3   5      202.55      195.98      7.96 o 
   6  -3   5      203.67      204.66      8.77 o 
   7  -3   5       34.23       34.05      5.18 o 
   8  -3   5       38.89       38.49      5.74 o 
   9  -3   5       33.56       32.48      5.34 o 
 -10  -2   5       31.95       48.55      7.02 o 
  -9  -2   5        5.80        1.97      3.28 o 
  -8  -2   5       29.10       29.30      4.69 o 
  -7  -2   5      933.88      902.20     17.07 o 
  -6  -2   5       89.83       86.06      4.88 o 
  -5  -2   5      635.51      652.22     12.53 o 
  -4  -2   5     3098.83     3521.90     47.86 o 
  -3  -2   5     2276.35     2116.25     29.80 o 
  -2  -2   5       46.79       55.43      2.83 o 
  -1  -2   5      404.07      355.39      8.64 o 
   0  -2   5       20.40       28.89      2.88 o 
   1  -2   5      231.46      192.80      6.44 o 
   2  -2   5      367.48      345.57      7.24 o 
   3  -2   5       12.63        8.41      2.05 o 
   4  -2   5       30.95       36.86      3.31 o 
   5  -2   5      164.63      171.59      7.74 o 
   6  -2   5      264.31      271.97     10.22 o 
   7  -2   5       63.55       66.65      6.43 o 
   8  -2   5       23.29       35.75      5.56 o 
   9  -2   5        0.01       -2.15      4.79 o 
 -10  -1   5        3.98       10.72      3.63 o 
  -9  -1   5        0.94       -3.87      2.98 o 
  -8  -1   5      318.42      291.39     10.89 o 
  -7  -1   5      208.77      186.87      7.27 o 
  -6  -1   5        0.75       -1.79      2.25 o 
  -5  -1   5       76.45       59.73      4.04 o 
  -4  -1   5      233.09      275.59      7.07 o 
  -3  -1   5        2.54       -0.79      1.91 o 
  -2  -1   5     1076.87     1124.81     22.90 o 
  -1  -1   5        3.14        0.85      1.64 o 
   0  -1   5        4.23        5.57      1.46 o 
   1  -1   5       70.99       64.91      3.36 o 
   2  -1   5      345.34      355.80      7.65 o 
   3  -1   5       65.04       56.86      4.16 o 
   4  -1   5       67.28       78.77      4.14 o 
   5  -1   5      708.20      679.95     16.26 o 
   6  -1   5       46.50       65.12      5.96 o 
   7  -1   5       10.65       10.42      4.36 o 
   8  -1   5      199.57      194.95      9.95 o 
   9  -1   5       66.63       59.44      7.27 o 
 -10   0   5       42.37       47.12      7.10 o 
  -9   0   5       35.18       37.06      5.18 o 
  -8   0   5       97.82       98.66      6.97 o 
  -7   0   5      482.57      404.23     10.36 o 
  -6   0   5      250.02      239.01      7.42 o 
  -5   0   5      334.68      336.36      8.35 o 
  -4   0   5      595.66      629.52     11.58 o 
  -3   0   5       99.43      108.27      4.02 o 
  -2   0   5      735.63      752.92     14.00 o 
  -1   0   5      145.55      155.36      9.55 o 
   0   0   5       41.85       23.34      2.19 o 
   1   0   5     1226.94     1165.51     17.82 o 
   2   0   5      136.16      148.65      5.14 o 
   3   0   5      967.17      914.07     18.38 o 
   4   0   5       37.98       37.69      3.30 o 
   5   0   5      135.19      137.49      8.56 o 
   6   0   5        8.23       10.11      4.08 o 
   7   0   5     1197.72     1112.97     24.89 o 
   8   0   5       10.05       14.29      4.78 o 
 -10   1   5       25.74       38.99      6.62 o 
  -9   1   5       98.55       95.95      9.03 o 
  -8   1   5      638.12      641.29     24.57 o 
  -7   1   5        1.41       -0.66      2.58 o 
  -6   1   5      369.38      386.31      9.67 o 
  -5   1   5        2.47        3.63      1.88 o 
  -4   1   5      405.12      457.02      9.75 o 
  -3   1   5        1.16        0.37      1.05 o 
  -2   1   5      178.83      175.62      4.92 o 
  -1   1   5      690.88      674.95     11.52 o 
   0   1   5        0.02        0.68      1.55 o 
   1   1   5      394.13      364.18      8.11 o 
   2   1   5      386.31      377.36      8.66 o 
   3   1   5      310.54      292.41      8.23 o 
   4   1   5       98.21      102.93      5.04 o 
   5   1   5      213.26      202.49      9.11 o 
   6   1   5      439.04      435.79     13.64 o 
   7   1   5      152.31      142.60      8.70 o 
   8   1   5       20.19       25.11      5.25 o 
 -10   2   5       71.13       70.92      8.44 o 
  -9   2   5       35.64       30.59      6.12 o 
  -8   2   5       15.97       17.27      5.27 o 
  -7   2   5       35.22       45.18      5.09 o 
  -6   2   5      705.40      750.36     17.56 o 
  -5   2   5       85.55       97.76      4.31 o 
  -4   2   5       38.46       47.91      4.39 o 
  -3   2   5       19.16       12.44      4.09 o 
  -2   2   5      643.79      658.17     14.38 o 
  -1   2   5      401.24      380.62     10.82 o 
   0   2   5     1768.43     1900.42     27.46 o 
   1   2   5      480.18      447.01      9.65 o 
   2   2   5       49.75       53.73      3.93 o 
   3   2   5        6.06        9.47      2.80 o 
   4   2   5      926.33      968.68     17.61 o 
   5   2   5       31.75       34.96      5.15 o 
   6   2   5      254.70      264.33     10.81 o 
   7   2   5      181.76      161.52      9.21 o 
   8   2   5       35.09       34.77      7.33 o 
  -9   3   5        0.28       -4.86      3.24 o 
  -8   3   5      565.92      587.22     20.93 o 
  -7   3   5        4.61        9.84      3.65 o 
  -6   3   5      109.51      115.64      6.91 o 
  -5   3   5      146.83      127.66      6.90 o 
  -4   3   5       52.13       54.96      4.79 o 
  -3   3   5      250.84      261.98      8.88 o 
  -2   3   5       94.57       97.70      5.62 o 
  -1   3   5      169.79      144.00      6.70 o 
   0   3   5        0.61       -1.93      2.10 o 
   1   3   5        5.60        3.96      2.56 o 
   2   3   5      904.95     1024.53     17.92 o 
   3   3   5       89.43       93.36      5.30 o 
   4   3   5       41.95       42.16      4.32 o 
   5   3   5      322.16      295.95     11.16 o 
   6   3   5      244.51      230.67     10.32 o 
   7   3   5      115.40       94.65      9.95 o 
  -9   4   5       41.78       36.61      9.00 o 
  -8   4   5        9.51       12.17      4.98 o 
  -7   4   5      501.66      450.29     25.26 o 
  -6   4   5      253.99      249.10     10.18 o 
  -5   4   5       41.87       49.49      5.18 o 
  -4   4   5       97.17       91.27      6.49 o 
  -3   4   5      194.94      150.85      7.23 o 
  -2   4   5       71.10       65.42      5.38 o 
  -1   4   5      618.16      529.65     13.67 o 
   0   4   5      709.24      644.71     12.71 o 
   1   4   5      165.47      150.28      6.61 o 
   2   4   5       22.74       17.75      3.54 o 
   3   4   5      422.86      400.06     10.54 o 
   4   4   5        0.98        1.16      2.98 o 
   5   4   5       54.30       42.20      5.68 o 
   6   4   5        4.02        5.08      5.58 o 
   7   4   5       17.00       27.86      6.73 o 
  -9   5   5      104.71      110.93     21.30 o 
  -8   5   5        0.19        1.35      4.15 o 
  -7   5   5        1.36        1.45      3.38 o 
  -6   5   5       21.59       20.49      4.61 o 
  -5   5   5      655.42      621.43     16.63 o 
  -4   5   5       10.05        9.19      3.56 o 
  -3   5   5        7.83        8.25      3.58 o 
  -2   5   5       52.34       58.41      5.47 o 
  -1   5   5      178.26      165.77      8.10 o 
   0   5   5        1.75       -0.60      2.51 o 
   1   5   5      505.37      474.16     11.47 o 
   2   5   5      338.42      340.57      9.82 o 
   3   5   5       81.24       77.79      5.43 o 
   4   5   5       40.76       44.94      6.07 o 
   5   5   5      128.70      141.84     11.50 o 
   6   5   5       15.27       27.99      7.29 o 
  -8   6   5        1.17        1.13      8.80 o 
  -7   6   5      337.67      316.45     12.85 o 
  -6   6   5        1.29        0.96      5.55 o 
  -5   6   5      197.11      172.86      9.14 o 
  -4   6   5        8.32        8.74      4.08 o 
  -3   6   5      197.34      188.83     10.02 o 
  -2   6   5       54.10       64.96      8.41 o 
  -1   6   5      618.49      579.80     15.91 o 
   0   6   5        0.15       -1.91      3.74 o 
   1   6   5      522.98      506.21     14.73 o 
   2   6   5       10.21        6.23      4.12 o 
   3   6   5      116.55      107.80      9.90 o 
   4   6   5       68.60       76.01      7.17 o 
   5   6   5       29.65       35.41      7.83 o 
   6   6   5        1.17       16.61     14.10 o 
  -7   7   5        3.36        5.53      4.39 o 
  -6   7   5      191.20      201.80     14.83 o 
  -5   7   5      199.69      184.61      9.57 o 
  -4   7   5       87.53       92.93      7.60 o 
  -3   7   5       25.26       18.60      4.70 o 
  -2   7   5       86.45       95.23      7.48 o 
  -1   7   5      591.23      521.87     15.51 o 
   0   7   5        0.75       -1.64      4.82 o 
   1   7   5      674.56      577.34     21.09 o 
   2   7   5       18.33       19.71      6.59 o 
   3   7   5       49.15       53.00      8.45 o 
   4   7   5       11.51       19.52      4.89 o 
   5   7   5       41.04       41.69     11.53 o 
  -6   8   5       99.31      116.50      8.98 o 
  -5   8   5        0.49       -4.00      3.55 o 
  -4   8   5       36.61       40.50      6.19 o 
  -3   8   5       53.76       49.32      6.64 o 
  -2   8   5       69.81       65.05      7.10 o 
  -1   8   5        3.16        4.57      3.96 o 
   0   8   5      553.19      490.71     19.61 o 
   1   8   5       37.94       25.95      7.10 o 
   2   8   5       36.90       51.18      8.55 o 
   3   8   5        4.14       -0.11      6.48 o 
  -4   9   5        6.69       15.25      5.60 o 
  -3   9   5        8.84        7.25      4.32 o 
  -2   9   5       28.25       36.42      6.65 o 
  -1   9   5       46.86       43.33      7.53 o 
   0   9   5        0.51       -1.88      9.95 o 
   1   9   5       81.25       70.80      9.44 o 
   2   9   5        0.09       -6.65      4.80 o 
  -2 -13   6      148.69      174.78     11.71 o 
  -1 -13   6        0.25       -7.49      5.01 o 
   0 -13   6        0.03        0.49      4.54 o 
   1 -13   6        1.83        1.79      3.43 o 
  -4 -12   6      231.15      269.11     11.92 o 
  -3 -12   6       55.60       67.99     11.11 o 
  -2 -12   6      197.36      200.95     12.25 o 
  -1 -12   6       36.77       27.35      5.99 o 
   0 -12   6      223.74      230.14     10.32 o 
   1 -12   6      148.21      118.74      8.65 o 
   2 -12   6        6.93       12.55      4.31 o 
   3 -12   6        8.64        5.21      3.96 o 
   4 -12   6       83.96      124.25     13.86 o 
  -5 -11   6       62.77       81.42      7.65 o 
  -4 -11   6      113.11      154.00      9.06 o 
  -3 -11   6       14.26       13.22      4.13 o 
  -2 -11   6      205.51      231.96     10.63 o 
  -1 -11   6       16.21       11.31      4.85 o 
   0 -11   6        0.19       -4.83      3.22 o 
   1 -11   6        1.29       -1.49      3.38 o 
   2 -11   6      201.22      203.47     11.10 o 
   3 -11   6       78.35       78.88      6.21 o 
   4 -11   6       86.98       99.48      7.99 o 
   5 -11   6       12.98       17.43      4.55 o 
  -7 -10   6      133.41      121.48     10.74 o 
  -6 -10   6       33.33       41.44      5.76 o 
  -5 -10   6        0.06        3.21      3.79 o 
  -4 -10   6        9.55       19.56      4.85 o 
  -3 -10   6      724.63      728.94     19.75 o 
  -2 -10   6      255.04      297.84     11.57 o 
  -1 -10   6       85.29       80.83      6.50 o 
   0 -10   6       85.77       86.60      7.32 o 
   1 -10   6      357.74      323.93     16.20 o 
   2 -10   6       26.03       30.39      3.83 o 
   3 -10   6      141.20      135.56      6.35 o 
   4 -10   6       22.33       32.70      4.26 o 
   5 -10   6       32.60       26.95      4.58 o 
   6 -10   6        9.78       16.10      3.91 o 
  -7  -9   6       53.25       56.50      6.93 o 
  -6  -9   6       36.77       39.31      5.75 o 
  -5  -9   6       48.79       48.90      7.63 o 
  -4  -9   6       43.44       58.32      6.52 o 
  -3  -9   6       25.85       23.40      4.81 o 
  -2  -9   6      160.35      157.45      8.42 o 
  -1  -9   6       29.41       30.04      4.37 o 
   0  -9   6        0.14        0.70      2.57 o 
   1  -9   6      120.73      108.04      5.20 o 
   2  -9   6       38.22       36.08      3.61 o 
   3  -9   6      544.73      518.31     12.21 o 
   4  -9   6        9.19        9.55      3.16 o 
   5  -9   6       38.50       44.47      5.23 o 
   6  -9   6      119.81      117.97      7.44 o 
   7  -9   6        0.33       -0.93      3.14 o 
  -8  -8   6      129.67      122.85      8.76 o 
  -7  -8   6       86.37       80.89      7.67 o 
  -6  -8   6       84.75       94.32      7.64 o 
  -5  -8   6      133.37      147.06      8.75 o 
  -4  -8   6      418.52      459.98     14.22 o 
  -3  -8   6      398.10      456.87     13.79 o 
  -2  -8   6       53.57       67.50      5.61 o 
  -1  -8   6        7.43        7.85      2.42 o 
   0  -8   6      352.21      368.68      9.11 o 
   1  -8   6       31.71       25.78      3.00 o 
   2  -8   6       97.96       98.72      4.70 o 
   3  -8   6      474.63      415.60     10.29 o 
   4  -8   6      168.13      162.24      6.64 o 
   5  -8   6      464.12      441.25     13.15 o 
   6  -8   6       88.85       93.76      6.95 o 
   7  -8   6        0.11       -4.09      3.01 o 
  -9  -7   6       36.15       38.37      7.18 o 
  -8  -7   6      125.01      135.53      9.00 o 
  -7  -7   6       19.55       12.85      4.42 o 
  -6  -7   6      315.52      362.81     12.80 o 
  -5  -7   6       71.38       87.69      6.84 o 
  -4  -7   6      405.91      450.68     13.45 o 
  -3  -7   6        0.35        0.77      2.89 o 
  -2  -7   6      678.67      713.10     13.45 o 
  -1  -7   6       46.93       47.50      3.44 o 
   0  -7   6        0.25       -0.29      1.59 o 
   1  -7   6      156.46      156.29      5.41 o 
   2  -7   6     1014.14     1024.63     17.70 o 
   3  -7   6        2.00        5.14      2.60 o 
   4  -7   6     1085.32     1133.28     20.03 o 
   5  -7   6       17.23       16.52      3.77 o 
   6  -7   6       51.28       61.84      5.73 o 
   7  -7   6        8.84        7.13      3.67 o 
   8  -7   6       23.66       27.07      4.82 o 
  -9  -6   6        1.70        9.47      4.54 o 
  -8  -6   6       23.91       23.15      5.76 o 
  -7  -6   6      131.10      119.50      7.97 o 
  -6  -6   6     1016.89      962.87     21.69 o 
  -5  -6   6      110.47      119.33      7.24 o 
  -4  -6   6     1515.11     1617.07     30.24 o 
  -3  -6   6        3.64        6.50      2.30 o 
  -2  -6   6      234.59      268.14      7.12 o 
  -1  -6   6      121.53       98.61      4.43 o 
   0  -6   6      358.95      409.43      8.75 o 
   1  -6   6      222.28      226.39      6.21 o 
   2  -6   6      165.88      155.14      5.33 o 
   3  -6   6       39.28       36.93      3.37 o 
   4  -6   6      268.40      267.24      7.88 o 
   5  -6   6        2.98        2.10      2.88 o 
   6  -6   6       73.08       74.93      6.07 o 
   7  -6   6        1.41        2.98      3.04 o 
   8  -6   6       64.77       71.90      6.88 o 
  -9  -5   6       30.78       31.08      6.77 o 
  -8  -5   6      430.88      391.98     16.65 o 
  -7  -5   6      334.28      295.37     12.78 o 
  -6  -5   6      120.22      120.84      6.22 o 
  -5  -5   6      481.37      473.10     10.84 o 
  -4  -5   6     1451.68     1448.68     22.82 o 
  -3  -5   6      257.32      246.42      6.87 o 
  -2  -5   6       51.84       43.81      3.10 o 
  -1  -5   6       25.76       20.46      2.34 o 
   0  -5   6        0.06        0.72      1.20 o 
   1  -5   6      356.06      310.33      9.00 o 
   2  -5   6      699.32      681.18     14.47 o 
   3  -5   6        0.36       -1.75      1.49 o 
   4  -5   6      672.07      733.98     14.01 o 
   5  -5   6      143.84      119.06      6.78 o 
   6  -5   6       53.92       51.44      5.36 o 
   7  -5   6       40.43       46.39      5.57 o 
   8  -5   6        2.51        9.37      3.72 o 
 -10  -4   6        5.67        7.03      7.85 o 
  -9  -4   6       50.15       71.77      8.07 o 
  -8  -4   6      318.93      305.56     18.19 o 
  -7  -4   6       40.85       29.10      4.20 o 
  -6  -4   6       22.53       17.35      3.53 o 
  -5  -4   6        2.87        3.07      2.65 o 
  -4  -4   6        0.04       -0.33      2.22 o 
  -3  -4   6      354.01      344.38      7.96 o 
  -2  -4   6      737.67      723.80     17.77 o 
  -1  -4   6        1.70        1.33      1.90 o 
   0  -4   6       24.47       32.26      4.45 o 
   1  -4   6       45.95       37.76      3.58 o 
   2  -4   6        0.92       -0.66      1.22 o 
   3  -4   6      382.47      374.43      8.49 o 
   4  -4   6      725.67      697.42     13.27 o 
   5  -4   6        0.46       -1.40      2.56 o 
   6  -4   6        2.64       -0.13      3.41 o 
   7  -4   6        1.86       -0.38      2.83 o 
   8  -4   6      152.31      166.33     10.17 o 
 -10  -3   6       19.70       25.45     14.33 o 
  -9  -3   6       55.47       55.51      5.98 o 
  -8  -3   6       79.83       70.90      5.43 o 
  -7  -3   6       40.04       34.96      4.07 o 
  -6  -3   6       62.25       79.17      6.48 o 
  -5  -3   6      206.03      195.91      6.76 o 
  -4  -3   6       13.54       15.21      2.55 o 
  -3  -3   6       24.75       35.50      2.85 o 
  -2  -3   6       41.90       51.24      2.96 o 
  -1  -3   6       76.89       84.08      4.71 o 
   0  -3   6        8.86        7.46      2.47 o 
   1  -3   6       15.31       14.68      3.53 o 
   2  -3   6      338.98      315.16      7.04 o 
   3  -3   6       13.45       14.27      2.38 o 
   4  -3   6      531.88      522.77     10.95 o 
   5  -3   6       18.95       20.34      4.24 o 
   6  -3   6        3.35        0.95      3.29 o 
   7  -3   6        0.59       -5.65      4.33 o 
   8  -3   6        0.45        0.79      3.43 o 
 -10  -2   6      119.27      128.49      8.33 o 
  -9  -2   6       96.43       95.98      8.11 o 
  -8  -2   6      160.82      153.59      7.22 o 
  -7  -2   6        0.96        1.30      2.89 o 
  -6  -2   6      274.27      286.98      8.39 o 
  -5  -2   6       82.30       75.49      4.52 o 
  -4  -2   6        0.94        2.30      2.54 o 
  -3  -2   6      456.14      381.67      8.24 o 
  -2  -2   6      373.05      387.21      7.70 o 
  -1  -2   6     1057.82      847.23     16.67 o 
   0  -2   6       10.25        8.84      2.53 o 
   1  -2   6      172.33      135.37      5.91 o 
   2  -2   6      113.68       98.29      4.17 o 
   3  -2   6     2148.75     2019.97     29.43 o 
   4  -2   6       45.19       40.23      3.62 o 
   5  -2   6        0.05       -1.27      3.10 o 
   6  -2   6        0.12       -0.84      3.18 o 
   7  -2   6       10.46       10.20      5.17 o 
   8  -2   6       29.65       25.15      5.17 o 
 -10  -1   6        1.68        0.80      4.65 o 
  -9  -1   6        1.37        4.80      3.51 o 
  -8  -1   6       53.52       49.56      4.81 o 
  -7  -1   6       51.71       50.89      4.63 o 
  -6  -1   6       41.58       38.85      3.84 o 
  -5  -1   6      190.22      163.37      6.38 o 
  -4  -1   6      507.58      568.53     11.24 o 
  -3  -1   6       30.04       32.63      2.68 o 
  -2  -1   6      508.47      518.67      9.60 o 
  -1  -1   6     1980.74     1755.00     24.97 o 
   0  -1   6        5.26        4.48      1.87 o 
   1  -1   6     4991.76     4881.60     75.78 o 
   2  -1   6       10.92        9.25      2.31 o 
   3  -1   6      209.20      188.20      6.29 o 
   4  -1   6       11.20       10.38      2.71 o 
   5  -1   6     1328.26     1308.23     29.53 o 
   6  -1   6       63.06       62.04      6.21 o 
   7  -1   6        8.48       11.73      4.27 o 
   8  -1   6        7.20        7.21      4.31 o 
 -10   0   6        6.51        8.35      4.63 o 
  -9   0   6      218.02      182.86     11.37 o 
  -8   0   6        4.69        6.28      2.99 o 
  -7   0   6     1598.68     1542.36     25.76 o 
  -6   0   6       93.73      100.54      5.30 o 
  -5   0   6      436.62      428.18      9.88 o 
  -4   0   6      116.15      112.48      5.95 o 
  -3   0   6     1689.10     1499.64     22.48 o 
  -2   0   6      118.41      135.03      4.44 o 
  -1   0   6     2169.49     2060.44     34.06 o 
   0   0   6     2347.30     2421.79     35.71 o 
   1   0   6      978.76      942.27     15.64 o 
   2   0   6       61.00       51.63      3.86 o 
   3   0   6      471.42      469.77     10.46 o 
   4   0   6      673.17      692.88     13.86 o 
   5   0   6      124.03      125.26      7.47 o 
   6   0   6        0.72       -2.88      3.46 o 
   7   0   6       26.89       26.56      8.37 o 
   8   0   6       18.23       22.93      5.67 o 
 -10   1   6       99.68       98.79     17.06 o 
  -9   1   6        5.41        2.58      4.47 o 
  -8   1   6       69.12       88.44     10.76 o 
  -7   1   6      142.73      132.31      7.68 o 
  -6   1   6      166.67      171.03      6.92 o 
  -5   1   6      378.83      381.56      9.02 o 
  -4   1   6      771.39      821.99     14.35 o 
  -3   1   6       21.97       25.96      3.41 o 
  -2   1   6      343.90      344.66      9.55 o 
  -1   1   6      870.97      757.51     13.10 o 
   0   1   6        0.22       -1.27      1.81 o 
   1   1   6     1470.64     1422.46     23.15 o 
   2   1   6      691.14      646.34     12.73 o 
   3   1   6      150.53      152.38      6.30 o 
   4   1   6       71.11       69.77      4.82 o 
   5   1   6      267.02      230.57      9.88 o 
   6   1   6       27.27       25.94      5.26 o 
   7   1   6       19.22       31.72      5.46 o 
   8   1   6       21.17       28.01      5.71 o 
  -9   2   6       12.36       11.40      6.72 o 
  -8   2   6       21.53       36.31      7.05 o 
  -7   2   6      417.57      379.71     12.49 o 
  -6   2   6       32.15       34.51      4.91 o 
  -5   2   6       57.50       74.07      5.71 o 
  -4   2   6      530.15      558.23     15.44 o 
  -3   2   6       67.08       59.92      4.92 o 
  -2   2   6       17.92       20.76      3.58 o 
  -1   2   6      349.68      327.45      9.76 o 
   0   2   6      253.33      215.89      6.70 o 
   1   2   6      115.46      114.90      5.53 o 
   2   2   6        0.26        1.17      2.72 o 
   3   2   6        0.26       -3.35      2.46 o 
   4   2   6      222.70      227.28      7.96 o 
   5   2   6        3.46        2.18      3.92 o 
   6   2   6        0.90        4.90      4.30 o 
   7   2   6       68.28       66.97      8.10 o 
  -9   3   6       10.21       15.24      5.26 o 
  -8   3   6       42.47       47.20      7.56 o 
  -7   3   6      143.66      121.65      7.91 o 
  -6   3   6      557.81      574.80     16.05 o 
  -5   3   6        5.97        4.99      3.02 o 
  -4   3   6      173.24      160.57      7.71 o 
  -3   3   6      459.22      440.39     12.44 o 
  -2   3   6      978.51     1043.26     21.44 o 
  -1   3   6       12.65        9.01      2.59 o 
   0   3   6        0.01        3.82      2.59 o 
   1   3   6       48.20       39.36      4.06 o 
   2   3   6      296.84      273.96      8.56 o 
   3   3   6        0.21       -2.70      2.80 o 
   4   3   6       65.75       69.36      5.30 o 
   5   3   6       86.54       86.51     11.83 o 
   6   3   6       76.70       96.70      7.89 o 
   7   3   6       14.22       15.19      8.10 o 
  -9   4   6       45.38       58.48      7.94 o 
  -8   4   6        3.39       16.85     10.27 o 
  -7   4   6       81.36       69.85      6.89 o 
  -6   4   6       16.07       19.14      4.94 o 
  -5   4   6        1.96        3.72      3.58 o 
  -4   4   6      136.19      134.93      9.88 o 
  -3   4   6      830.78      759.82     18.20 o 
  -2   4   6        3.04        0.77      2.74 o 
  -1   4   6       11.67        9.53      3.67 o 
   0   4   6      463.30      432.36     12.69 o 
   1   4   6        0.67        4.13      2.95 o 
   2   4   6      306.04      285.06      9.12 o 
   3   4   6      198.86      201.57      7.89 o 
   4   4   6        0.07       -1.92      3.11 o 
   5   4   6        3.81       -0.63      5.46 o 
   6   4   6       43.58       41.49      8.17 o 
  -8   5   6       88.55       90.77     10.13 o 
  -7   5   6       14.66       19.02      4.62 o 
  -6   5   6      114.64      107.09      7.87 o 
  -5   5   6      846.53      768.23     19.82 o 
  -4   5   6        5.48        5.40      3.71 o 
  -3   5   6      359.68      322.80     14.75 o 
  -2   5   6      266.06      265.91     10.49 o 
  -1   5   6      744.00      652.89     18.84 o 
   0   5   6        1.97        3.26      3.91 o 
   1   5   6      570.10      477.05     14.21 o 
   2   5   6       22.82       24.92      4.66 o 
   3   5   6       52.33       35.71      4.75 o 
   4   5   6        0.89        0.06      5.49 o 
   5   5   6      157.12      141.81     11.88 o 
   6   5   6       57.96       68.55      9.09 o 
  -7   6   6      321.25      328.38     21.71 o 
  -6   6   6       66.81       63.97      7.05 o 
  -5   6   6        0.21       -1.35      4.77 o 
  -4   6   6       47.12       46.68      6.01 o 
  -3   6   6      219.80      218.20     10.09 o 
  -2   6   6       13.47        7.80      4.08 o 
  -1   6   6      168.48      150.75      8.61 o 
   0   6   6      140.42      168.37      9.20 o 
   1   6   6        0.03        1.71      3.85 o 
   2   6   6       36.49       33.04      5.64 o 
   3   6   6       55.01       55.47     13.09 o 
   4   6   6       28.54       32.38      6.03 o 
   5   6   6       42.90       41.14      8.18 o 
  -6   7   6       13.58       12.30      4.35 o 
  -5   7   6      100.19       95.98      9.09 o 
  -4   7   6      162.50      163.35      9.43 o 
  -3   7   6       16.34        9.21      4.24 o 
  -2   7   6        3.76       11.99      4.36 o 
  -1   7   6      164.14      140.41      8.42 o 
   0   7   6        1.64       -1.12      3.84 o 
   1   7   6       23.72       20.36      6.41 o 
   2   7   6        2.78       -1.94      5.58 o 
   3   7   6        1.66        2.10      5.65 o 
   4   7   6       39.65       52.95      8.95 o 
  -5   8   6        8.50       14.88      7.57 o 
  -4   8   6        2.25        3.67      5.18 o 
  -3   8   6        1.49        2.05      3.44 o 
  -2   8   6       44.10       50.15      6.45 o 
  -1   8   6       50.43       43.03      7.37 o 
   0   8   6       80.44      104.64     10.53 o 
   1   8   6       33.56       31.05      7.90 o 
   2   8   6      132.07      157.75     12.44 o 
  -2   9   6        0.04       -2.17      5.19 o 
  -1   9   6        5.31       -6.15      4.10 o 
  -1 -13   7        2.33        8.93     14.87 o 
   0 -13   7        0.01        5.13      8.51 o 
   1 -13   7       32.27       26.94      5.56 o 
  -4 -12   7      148.04      172.35      9.73 o 
  -3 -12   7        2.17        3.89      3.73 o 
  -2 -12   7        9.10       20.36      5.92 o 
  -1 -12   7       64.97       68.48      6.81 o 
   0 -12   7       70.58       74.53     19.52 o 
   1 -12   7        2.33        5.04      9.03 o 
   2 -12   7        8.45        3.05      3.96 o 
   3 -12   7       18.50       13.95      5.09 o 
  -5 -11   7       79.50       72.64      7.12 o 
  -4 -11   7       17.55       23.34      4.86 o 
  -3 -11   7        0.12        2.91      4.08 o 
  -2 -11   7      223.63      233.82     14.17 o 
  -1 -11   7       60.74       61.63      6.38 o 
   0 -11   7        0.14       -2.11      2.85 o 
   1 -11   7      254.09      233.25     12.62 o 
   2 -11   7       79.77       83.37      8.25 o 
   3 -11   7       18.30       19.95      4.54 o 
   4 -11   7      151.70      142.02      9.92 o 
   5 -11   7       59.51       55.63      7.85 o 
  -6 -10   7        0.04        2.59      3.71 o 
  -5 -10   7       96.17       93.99      7.91 o 
  -4 -10   7      198.62      224.91     10.68 o 
  -3 -10   7      215.32      214.02     17.04 o 
  -2 -10   7       29.55       29.58      5.25 o 
  -1 -10   7      261.57      251.33     10.31 o 
   0 -10   7      160.52      138.45      7.70 o 
   1 -10   7       17.84       17.69      3.27 o 
   2 -10   7       39.98       42.48      9.39 o 
   3 -10   7      204.78      183.85      9.15 o 
   4 -10   7        0.19        3.72      4.07 o 
   5 -10   7       54.59       45.71      7.35 o 
   6 -10   7       10.85       13.41      5.59 o 
  -7  -9   7        0.67        4.92      4.24 o 
  -6  -9   7       15.86       16.95      4.77 o 
  -5  -9   7      695.33      681.87     18.88 o 
  -4  -9   7      118.55      121.32     11.71 o 
  -3  -9   7      164.56      153.69      8.52 o 
  -2  -9   7       29.40       31.69      4.94 o 
  -1  -9   7        0.13        2.54      3.16 o 
   0  -9   7        0.05       -2.99      1.99 o 
   1  -9   7      246.36      251.73      7.76 o 
   2  -9   7        8.53        1.82      2.18 o 
   3  -9   7        0.76        1.64      3.26 o 
   4  -9   7      157.84      172.60      8.93 o 
   5  -9   7      114.94      118.52      9.84 o 
   6  -9   7       37.81       30.56     12.12 o 
  -8  -8   7        4.12        7.87      4.17 o 
  -7  -8   7        9.99       11.97      4.53 o 
  -6  -8   7        4.31        5.92      4.24 o 
  -5  -8   7      480.01      492.82     15.22 o 
  -4  -8   7      467.31      518.37     20.15 o 
  -3  -8   7      273.21      267.61     10.42 o 
  -2  -8   7       99.18      101.97      5.21 o 
  -1  -8   7       22.41       21.96      3.14 o 
   0  -8   7      117.35      104.46      4.96 o 
   1  -8   7       19.10       18.16      2.68 o 
   2  -8   7       20.07       20.96      2.89 o 
   3  -8   7      470.16      430.08     12.26 o 
   4  -8   7        0.35       -1.59      2.60 o 
   5  -8   7      119.08      122.35     10.05 o 
   6  -8   7       10.32        4.60      4.62 o 
   7  -8   7       46.62       56.96      9.43 o 
  -8  -7   7        8.05       14.06      5.68 o 
  -7  -7   7       52.97       46.30      8.72 o 
  -6  -7   7      352.15      328.37     23.87 o 
  -5  -7   7      503.84      489.32     14.38 o 
  -4  -7   7       18.86       21.80      4.39 o 
  -3  -7   7      146.01      136.31      6.77 o 
  -2  -7   7      964.60     1005.45     21.85 o 
  -1  -7   7      459.68      448.71     12.01 o 
   0  -7   7        0.32        1.61      1.84 o 
   1  -7   7      115.75      122.09      4.88 o 
   2  -7   7      118.50      130.83      6.72 o 
   3  -7   7       35.30       27.35      3.30 o 
   4  -7   7        0.60        0.88      2.74 o 
   5  -7   7      563.57      536.13     14.49 o 
   6  -7   7        0.30       -5.94      3.96 o 
   7  -7   7        1.18       -2.90      3.88 o 
  -9  -6   7        4.88       15.20      5.19 o 
  -8  -6   7        3.23        6.21      4.10 o 
  -7  -6   7       91.86       91.96      7.28 o 
  -6  -6   7       83.56       80.98      6.71 o 
  -5  -6   7        2.79        4.63      2.95 o 
  -4  -6   7      602.22      596.89     14.85 o 
  -3  -6   7       63.94       75.93      4.38 o 
  -2  -6   7      172.00      171.39      6.57 o 
  -1  -6   7      371.05      353.19     10.14 o 
   0  -6   7        6.55        7.96      2.15 o 
   1  -6   7       14.86       15.38      2.05 o 
   2  -6   7        1.28        0.79      1.61 o 
   3  -6   7      776.48      700.65     13.59 o 
   4  -6   7       26.43       25.22      3.42 o 
   5  -6   7        0.25       -1.17      2.53 o 
   6  -6   7        3.06        3.18      3.93 o 
   7  -6   7        4.56        6.51      5.04 o 
  -9  -5   7        7.41       14.97      5.10 o 
  -8  -5   7        0.04        4.63      3.92 o 
  -7  -5   7        9.10       11.00      4.28 o 
  -6  -5   7       57.24       55.33      4.74 o 
  -5  -5   7        3.59       -1.24      2.53 o 
  -4  -5   7        0.17       -2.94      2.26 o 
  -3  -5   7       56.98       68.74      4.03 o 
  -2  -5   7      808.00      759.25     21.18 o 
  -1  -5   7      369.82      308.81      9.32 o 
   0  -5   7        0.49       -1.88      2.14 o 
   1  -5   7      127.09      112.85      5.76 o 
   2  -5   7      140.95      109.18      7.44 o 
   3  -5   7       23.07       23.53      2.85 o 
   4  -5   7      335.86      333.13      9.62 o 
   5  -5   7      281.26      231.52     11.16 o 
   6  -5   7        4.71        3.22      3.15 o 
   7  -5   7       85.13       89.16      9.78 o 
   8  -5   7       38.22       51.54      8.12 o 
  -9  -4   7        2.73       -0.78      5.55 o 
  -8  -4   7       30.86       25.15      4.36 o 
  -7  -4   7        9.50       13.04      3.63 o 
  -6  -4   7       43.16       35.55      4.14 o 
  -5  -4   7       57.86       59.24      4.60 o 
  -4  -4   7        6.32       10.00      2.63 o 
  -3  -4   7      710.83      671.81     12.46 o 
  -2  -4   7        0.28       -0.58      1.46 o 
  -1  -4   7      347.64      282.46      8.73 o 
   0  -4   7      528.70      496.89     12.23 o 
   1  -4   7      297.98      266.27      8.65 o 
   2  -4   7      249.99      238.32      6.40 o 
   3  -4   7       59.52       59.88      4.10 o 
   4  -4   7      727.69      704.40     13.79 o 
   5  -4   7        4.99        2.29      3.08 o 
   6  -4   7      276.98      291.22     10.59 o 
   7  -4   7        1.25        1.09      3.33 o 
   8  -4   7        0.84       -3.95      4.42 o 
 -10  -3   7        7.02       16.99      4.69 o 
  -9  -3   7        7.06        4.85      3.82 o 
  -8  -3   7       85.67       83.31      6.01 o 
  -7  -3   7       12.71       15.78      3.58 o 
  -6  -3   7       87.53       84.44      5.54 o 
  -5  -3   7      395.13      360.88      9.28 o 
  -4  -3   7      264.61      301.51      7.94 o 
  -3  -3   7       54.34       57.54      3.53 o 
  -2  -3   7      279.41      271.23      8.70 o 
  -1  -3   7      107.68      109.97      5.67 o 
   0  -3   7        1.49        1.72      2.18 o 
   1  -3   7        7.64        8.19      3.99 o 
   2  -3   7      348.70      306.44      5.99 o 
   3  -3   7       80.36       71.36      4.13 o 
   4  -3   7      243.90      227.24      7.28 o 
   5  -3   7      218.98      211.96      8.93 o 
   6  -3   7      167.53      170.50      8.48 o 
   7  -3   7       69.10       69.38      6.67 o 
   8  -3   7       44.95       49.58      8.04 o 
 -10  -2   7        6.30        2.24     13.09 o 
  -9  -2   7       42.96       51.94      6.73 o 
  -8  -2   7       36.93       29.43      4.65 o 
  -7  -2   7       53.31       55.12      5.03 o 
  -6  -2   7       60.28       64.59      4.67 o 
  -5  -2   7       24.25       28.49      3.62 o 
  -4  -2   7        2.77        3.74      1.99 o 
  -3  -2   7      316.64      249.15      6.63 o 
  -2  -2   7      105.62      103.57      3.76 o 
  -1  -2   7      156.79      150.94      6.47 o 
   0  -2   7     6440.39     6913.86    105.64 o 
   1  -2   7      269.93      223.24      8.07 o 
   2  -2   7       55.38       55.28      3.54 o 
   3  -2   7     2030.91     1923.05     28.78 o 
   4  -2   7      795.74      823.27     15.48 o 
   5  -2   7       36.93       31.21      4.75 o 
   6  -2   7      105.57      111.11      7.58 o 
   7  -2   7      186.46      195.74      9.77 o 
   8  -2   7        3.13       -6.01      4.90 o 
 -10  -1   7        0.04       -6.36      4.24 o 
  -9  -1   7      122.58       97.13      9.31 o 
  -8  -1   7        0.82        4.40      3.22 o 
  -7  -1   7       61.82       60.59      4.98 o 
  -6  -1   7       26.50       30.31      3.80 o 
  -5  -1   7      867.99      794.78     15.01 o 
  -4  -1   7      122.98      130.41      5.23 o 
  -3  -1   7       17.13       16.16      2.28 o 
  -2  -1   7       42.82       35.23      2.62 o 
  -1  -1   7     1968.06     1943.75     27.86 o 
   0  -1   7        1.22        1.52      2.01 o 
   1  -1   7        1.19        6.85      2.43 o 
   2  -1   7       60.34       55.04      4.20 o 
   3  -1   7      446.01      424.92     10.06 o 
   4  -1   7       26.78       28.76      3.63 o 
   5  -1   7      910.58      844.62     19.71 o 
   6  -1   7        1.40       -1.22      3.52 o 
   7  -1   7        2.00        2.88      3.96 o 
   8  -1   7        2.37        5.26      4.17 o 
 -10   0   7      173.76      186.90     12.25 o 
  -9   0   7        2.87        1.09      5.69 o 
  -8   0   7        8.33       11.97      5.04 o 
  -7   0   7        8.76       14.87      4.34 o 
  -6   0   7       10.88       10.36      2.97 o 
  -5   0   7        0.08        1.88      1.96 o 
  -4   0   7       27.79       24.39      2.77 o 
  -3   0   7      400.77      379.62      8.61 o 
  -2   0   7       70.42       62.86      3.42 o 
  -1   0   7      156.25      154.76      6.15 o 
   0   0   7     3008.09     3122.17     43.07 o 
   1   0   7       13.93       16.17      3.04 o 
   2   0   7       32.62       38.84      3.84 o 
   3   0   7     1468.18     1360.08     22.46 o 
   4   0   7      335.30      322.07      9.29 o 
   5   0   7        4.96        8.16      4.20 o 
   6   0   7        2.50        4.26      3.96 o 
   7   0   7       18.62       22.20      4.87 o 
  -9   1   7       19.54       12.66      5.79 o 
  -8   1   7      104.14      120.85      7.93 o 
  -7   1   7        0.05        1.27      3.51 o 
  -6   1   7        0.04        0.61      3.26 o 
  -5   1   7      384.43      352.52     11.33 o 
  -4   1   7      190.17      186.61      5.97 o 
  -3   1   7      521.08      522.94     10.48 o 
  -2   1   7      649.06      568.66     11.04 o 
  -1   1   7      954.68      932.89     15.93 o 
   0   1   7        0.04       -1.06      2.27 o 
   1   1   7      579.06      554.00     11.75 o 
   2   1   7      346.49      360.24      9.52 o 
   3   1   7      372.03      347.16      9.75 o 
   4   1   7      413.92      407.74     10.75 o 
   5   1   7      132.25      129.85      8.27 o 
   6   1   7       13.73       21.54      5.13 o 
   7   1   7       21.94       28.00      5.46 o 
  -9   2   7       29.81       26.28      6.32 o 
  -8   2   7       86.25       82.99      7.32 o 
  -7   2   7       36.30       34.07      5.43 o 
  -6   2   7      279.51      293.87     13.18 o 
  -5   2   7        0.80       -2.30      2.90 o 
  -4   2   7      853.18      877.33     19.73 o 
  -3   2   7       12.52       13.35      3.73 o 
  -2   2   7        1.11       -0.81      1.81 o 
  -1   2   7       36.43       32.67      5.60 o 
   0   2   7      364.51      365.40      9.31 o 
   1   2   7        0.63        0.39      3.30 o 
   2   2   7      175.84      171.71      7.15 o 
   3   2   7       80.48       79.24      5.51 o 
   4   2   7      257.01      249.95      8.64 o 
   5   2   7        3.06        4.56      4.47 o 
   6   2   7       47.69       56.09      6.79 o 
   7   2   7        1.17        0.49      4.08 o 
  -9   3   7        7.27        0.27      4.29 o 
  -8   3   7      111.02      120.73      8.26 o 
  -7   3   7      114.34      117.96     16.23 o 
  -6   3   7       31.74       33.12      5.44 o 
  -5   3   7       51.86       54.46      5.86 o 
  -4   3   7       25.05       28.79      4.80 o 
  -3   3   7        1.31        0.31      2.91 o 
  -2   3   7      331.64      299.13     10.46 o 
  -1   3   7       75.10       65.79      5.84 o 
   0   3   7        1.71        1.69      2.86 o 
   1   3   7       30.41       27.72      4.14 o 
   2   3   7       35.89       23.17      4.12 o 
   3   3   7      196.87      183.75      7.59 o 
   4   3   7       76.82       71.04      5.81 o 
   5   3   7       25.53       25.85      5.52 o 
   6   3   7        0.11       -1.17      5.50 o 
  -8   4   7        9.65       11.47      4.05 o 
  -7   4   7      109.40      128.04      8.49 o 
  -6   4   7      471.51      507.72     19.53 o 
  -5   4   7       48.47       41.18      5.79 o 
  -4   4   7        0.12       -3.04      3.28 o 
  -3   4   7      194.75      188.33     11.91 o 
  -2   4   7      261.68      253.06     10.17 o 
  -1   4   7        5.92        3.89      4.24 o 
   0   4   7      865.40      796.55     24.57 o 
   1   4   7       57.99       64.81      5.90 o 
   2   4   7       69.68       73.51      5.67 o 
   3   4   7      256.81      235.41      8.97 o 
   4   4   7       51.56       49.48      5.49 o 
   5   4   7        0.06        3.15      7.04 o 
  -8   5   7        2.76        6.38      5.73 o 
  -7   5   7       74.33       79.53      7.47 o 
  -6   5   7        7.90        5.25      4.19 o 
  -5   5   7       52.84       57.10     10.23 o 
  -4   5   7       29.86       37.04      5.71 o 
  -3   5   7        0.86        4.93      3.60 o 
  -2   5   7        4.19        5.96      3.80 o 
  -1   5   7      189.08      168.11      8.86 o 
   0   5   7        0.27       -3.07      3.79 o 
   1   5   7       35.81       38.74      5.92 o 
   2   5   7        1.45        7.10      4.32 o 
   3   5   7        3.48       -4.70      3.29 o 
   4   5   7        2.09        0.06      4.56 o 
   5   5   7        4.26        5.31     13.27 o 
  -7   6   7      129.32      142.53      9.63 o 
  -6   6   7       93.87      114.30     11.61 o 
  -5   6   7       42.03       41.99      6.17 o 
  -4   6   7       64.22       80.27      7.34 o 
  -3   6   7       71.30       71.68      6.99 o 
  -2   6   7       39.41       38.57      5.31 o 
  -1   6   7        4.23        0.19      3.72 o 
   0   6   7       52.81       61.44     10.08 o 
   1   6   7        4.49        5.15      4.17 o 
   2   6   7       55.74       60.42      9.14 o 
   3   6   7       68.02       64.93      9.50 o 
   4   6   7        3.26        5.18      5.96 o 
  -5   7   7       15.70       15.46      6.20 o 
  -4   7   7       10.24       17.47      4.74 o 
  -3   7   7       55.94       43.62      6.11 o 
  -2   7   7        5.89        4.83      3.91 o 
  -1   7   7       38.84       44.39      7.74 o 
   0   7   7        0.23        6.93      4.22 o 
   1   7   7       98.25      109.40     10.90 o 
   2   7   7       11.65       30.39      7.12 o 
  -3   8   7       11.30       36.32      7.03 o 
  -2   8   7      117.59      145.39      9.25 o 
  -1   8   7       20.72        9.05      5.25 o 
   0   8   7       30.90       33.64      7.47 o 
   0 -13   8        0.05        1.33      7.20 o 
  -4 -12   8       84.39       88.13     15.91 o 
  -3 -12   8       44.79       35.55      6.18 o 
  -2 -12   8       21.83       22.57      8.17 o 
  -1 -12   8       21.11       20.95      5.69 o 
   0 -12   8       63.06       68.75      8.05 o 
   1 -12   8        3.80        0.99      8.62 o 
   2 -12   8       88.19       93.75      9.00 o 
   3 -12   8       43.24       40.12      6.55 o 
  -5 -11   8       31.64       34.38      6.29 o 
  -4 -11   8       82.46       81.21      8.56 o 
  -3 -11   8      124.85      124.26     14.58 o 
  -2 -11   8       89.15      107.63      9.78 o 
  -1 -11   8      201.15      176.31     11.75 o 
   0 -11   8        0.01       -2.17      3.51 o 
   1 -11   8        2.31        1.64      4.21 o 
   2 -11   8       52.89       64.14      6.09 o 
   3 -11   8        0.00       -1.54      3.59 o 
   4 -11   8        5.53        9.49      5.15 o 
  -6 -10   8       10.43        7.62      3.79 o 
  -5 -10   8       67.40       57.72      6.66 o 
  -4 -10   8       29.93       33.76      5.65 o 
  -3 -10   8      195.39      197.40     12.06 o 
  -2 -10   8       74.37       68.57      8.28 o 
  -1 -10   8        1.76        0.39      4.02 o 
   0 -10   8      117.60      127.03      9.55 o 
   1 -10   8        5.71        6.89      3.64 o 
   2 -10   8      353.86      391.99     33.33 o 
   3 -10   8       16.32        8.92      5.56 o 
   4 -10   8       33.49       42.30      6.80 o 
   5 -10   8       59.22       74.45      8.66 o 
  -7  -9   8       18.38       13.46      7.68 o 
  -6  -9   8        7.77       14.71      4.71 o 
  -5  -9   8      190.70      184.60      9.93 o 
  -4  -9   8       30.33       33.28      5.38 o 
  -3  -9   8      363.41      351.62     13.17 o 
  -2  -9   8       16.15        5.80      4.65 o 
  -1  -9   8      281.95      265.95      9.73 o 
   0  -9   8        0.40        2.94      2.94 o 
   1  -9   8       48.12       33.33      4.69 o 
   2  -9   8       31.61       25.52      4.43 o 
   3  -9   8       60.95       69.05      8.01 o 
   4  -9   8        7.63       14.24      4.94 o 
   5  -9   8        2.15        7.72      6.30 o 
   6  -9   8        9.73       19.85      5.99 o 
  -8  -8   8       49.81       46.90      6.35 o 
  -7  -8   8       15.70       18.86      5.49 o 
  -6  -8   8      114.34      113.69      7.92 o 
  -5  -8   8      234.17      206.22     14.73 o 
  -4  -8   8      223.53      210.15      9.73 o 
  -3  -8   8      643.32      587.41     26.96 o 
  -2  -8   8       24.11       19.77      3.86 o 
  -1  -8   8      123.11      119.13      6.64 o 
   0  -8   8       10.31        6.77      3.24 o 
   1  -8   8       78.56       74.42      5.79 o 
   2  -8   8       29.36       31.08      4.59 o 
   3  -8   8      109.69       91.72      6.98 o 
   4  -8   8       40.50       46.53      7.05 o 
   5  -8   8        1.45       10.08      4.82 o 
   6  -8   8        1.76        6.56      4.54 o 
  -8  -7   8      187.93      207.34     10.23 o 
  -7  -7   8        2.11       -1.11      5.61 o 
  -6  -7   8       68.12       80.16      6.82 o 
  -5  -7   8       27.71       33.41      5.41 o 
  -4  -7   8     1175.03     1163.50     24.16 o 
  -3  -7   8      104.84       97.21      5.18 o 
  -2  -7   8      129.52      122.52      5.57 o 
  -1  -7   8       13.42       11.42      3.37 o 
   0  -7   8        0.32       -0.97      2.40 o 
   1  -7   8       21.74       24.40      3.89 o 
   2  -7   8        2.88        3.02      2.78 o 
   3  -7   8        0.12        1.36      3.32 o 
   4  -7   8       31.59       35.18      6.40 o 
   5  -7   8       99.66       75.39      8.75 o 
   6  -7   8       21.39       25.86      6.11 o 
   7  -7   8       42.49       50.79      7.86 o 
  -9  -6   8        9.58       19.17      5.53 o 
  -8  -6   8       12.60       18.09      4.90 o 
  -7  -6   8       37.04       29.08      6.27 o 
  -6  -6   8       42.68       40.32      5.34 o 
  -5  -6   8        3.57        1.41      2.78 o 
  -4  -6   8      313.62      316.97      8.81 o 
  -3  -6   8      426.10      337.46      8.74 o 
  -2  -6   8        3.48        5.75      2.20 o 
  -1  -6   8      174.71      172.41      7.49 o 
   0  -6   8       27.07       23.58      3.78 o 
   1  -6   8      240.25      225.00      9.65 o 
   2  -6   8      160.48      157.63      7.44 o 
   3  -6   8      423.75      371.10     12.11 o 
   4  -6   8       36.73       35.50      6.53 o 
   5  -6   8        3.88       -0.16      4.92 o 
   6  -6   8       37.27       37.95      7.21 o 
   7  -6   8       95.36       81.16      9.63 o 
  -9  -5   8       14.05       30.26      6.40 o 
  -8  -5   8       55.11       61.74      6.38 o 
  -7  -5   8      151.26      150.23      8.40 o 
  -6  -5   8        2.05        2.46      2.80 o 
  -5  -5   8        0.02       -0.20      2.47 o 
  -4  -5   8      550.63      564.91     12.02 o 
  -3  -5   8       29.03       31.51      3.21 o 
  -2  -5   8      157.67      143.67      6.86 o 
  -1  -5   8       28.76       28.84      3.90 o 
   0  -5   8        0.62        0.57      2.28 o 
   1  -5   8       12.65       15.66      3.61 o 
   2  -5   8      317.06      329.80     10.71 o 
   3  -5   8       86.69       83.23      6.36 o 
   4  -5   8       43.55       46.70      6.99 o 
   5  -5   8      157.38      138.14     10.04 o 
   6  -5   8       11.30        6.75      5.57 o 
   7  -5   8       35.71       29.82      6.73 o 
  -9  -4   8        2.38        5.01      9.59 o 
  -8  -4   8       42.25       39.58      4.94 o 
  -7  -4   8       23.29       15.27      3.64 o 
  -6  -4   8      176.08      166.83      7.04 o 
  -5  -4   8       38.34       42.14      3.98 o 
  -4  -4   8      640.27      599.68     12.23 o 
  -3  -4   8       43.91       38.58      3.21 o 
  -2  -4   8      159.32      157.83      7.29 o 
  -1  -4   8        6.43       14.71      3.33 o 
   0  -4   8       53.47       75.18      5.24 o 
   1  -4   8      158.80      134.04     10.78 o 
   2  -4   8       45.59       50.55      5.02 o 
   3  -4   8        5.30        2.14      4.02 o 
   4  -4   8      396.73      399.46     15.92 o 
   5  -4   8       48.82       44.91      7.30 o 
   6  -4   8      110.52      112.05     10.39 o 
   7  -4   8        2.36       -6.42      7.51 o 
  -9  -3   8        3.24        6.16      3.96 o 
  -8  -3   8       24.87       23.48      5.00 o 
  -7  -3   8       74.84       71.36      5.59 o 
  -6  -3   8      266.51      276.76      8.75 o 
  -5  -3   8       45.16       52.16      4.23 o 
  -4  -3   8      409.85      402.85      9.58 o 
  -3  -3   8      203.30      184.31      5.85 o 
  -2  -3   8      509.41      461.91     12.37 o 
  -1  -3   8       57.40       54.14      4.80 o 
   0  -3   8        0.56       -0.91      2.56 o 
   1  -3   8        3.13       -0.26      2.85 o 
   2  -3   8      580.14      543.94     14.16 o 
   3  -3   8       29.89       27.63      4.62 o 
   4  -3   8       60.51       70.42      7.78 o 
   5  -3   8      117.50      106.75      9.73 o 
   6  -3   8       69.98       80.77     11.91 o 
   7  -3   8       14.69        4.52      5.32 o 
  -9  -2   8      151.06      147.51     10.76 o 
  -8  -2   8       60.44       55.62      5.35 o 
  -7  -2   8      354.01      338.01     10.08 o 
  -6  -2   8      284.80      300.17      9.07 o 
  -5  -2   8      176.38      170.24      6.57 o 
  -4  -2   8       23.53       25.20      3.07 o 
  -3  -2   8     3109.70     2970.93     46.97 o 
  -2  -2   8       22.69       18.20      2.02 o 
  -1  -2   8       65.95       75.16      5.24 o 
   0  -2   8      584.87      619.63     18.85 o 
   1  -2   8      905.66      856.47     18.66 o 
   2  -2   8      102.82      106.54      4.90 o 
   3  -2   8      301.75      286.37      8.13 o 
   4  -2   8        0.62        1.41      4.44 o 
   5  -2   8       49.63       61.88      8.15 o 
   6  -2   8       25.32       26.15      6.91 o 
   7  -2   8       63.04       64.60      8.62 o 
  -9  -1   8       67.68       70.40     14.67 o 
  -8  -1   8       42.12       43.50      5.95 o 
  -7  -1   8        5.06        6.65      4.12 o 
  -6  -1   8       61.99       66.60      4.93 o 
  -5  -1   8      789.80      789.82     15.33 o 
  -4  -1   8        0.12        1.86      2.23 o 
  -3  -1   8      872.55      810.10     14.56 o 
  -2  -1   8       46.27       46.90      3.18 o 
  -1  -1   8      136.92       99.38      8.18 o 
   0  -1   8        1.78        0.81      2.22 o 
   1  -1   8       17.73       25.06      3.25 o 
   2  -1   8       26.42       35.60      3.73 o 
   3  -1   8       46.93       40.70      4.18 o 
   4  -1   8       51.55       62.49      4.85 o 
   5  -1   8      108.93      107.10      9.68 o 
   6  -1   8        0.62        2.75      5.22 o 
   7  -1   8        0.66       -2.10      5.05 o 
  -9   0   8       37.00       31.21      7.49 o 
  -8   0   8       11.69       16.28      4.90 o 
  -7   0   8      505.02      467.00     14.50 o 
  -6   0   8        7.26        7.65      4.02 o 
  -5   0   8        6.44       10.05      3.67 o 
  -4   0   8      674.15      696.76     13.53 o 
  -3   0   8      827.10      817.22     14.77 o 
  -2   0   8       32.05       27.51      3.81 o 
  -1   0   8      142.59      138.97      5.44 o 
   0   0   8        2.37       -1.79      2.40 o 
   1   0   8      314.21      290.24      8.33 o 
   2   0   8       41.39       43.87      4.49 o 
   3   0   8      742.60      730.84     15.00 o 
   4   0   8       15.46       10.73      3.49 o 
   5   0   8       47.40       46.18      5.90 o 
   6   0   8       23.36       26.96      8.48 o 
   7   0   8      220.04      251.32     14.15 o 
  -9   1   8      116.59       98.72     10.17 o 
  -8   1   8       84.09       85.87      9.75 o 
  -7   1   8       62.79       63.59      6.66 o 
  -6   1   8      341.05      365.51     14.06 o 
  -5   1   8      185.39      171.51     13.18 o 
  -4   1   8       18.61       26.56      4.45 o 
  -3   1   8       28.30       22.95      4.01 o 
  -2   1   8      378.52      378.47      9.16 o 
  -1   1   8      263.27      235.76      7.34 o 
   0   1   8        0.26       -1.68      2.56 o 
   1   1   8      253.97      226.81      7.83 o 
   2   1   8      268.55      273.26      8.80 o 
   3   1   8       15.08       15.62      3.81 o 
   4   1   8        9.19       12.43      3.68 o 
   5   1   8       63.30       56.59      6.41 o 
   6   1   8      105.73      116.97     10.95 o 
  -9   2   8       39.62       36.57      7.14 o 
  -8   2   8        0.11       -3.00      5.95 o 
  -7   2   8       39.85       38.81      5.66 o 
  -6   2   8      239.41      235.60     10.61 o 
  -5   2   8       21.93       21.45      4.69 o 
  -4   2   8      342.10      345.72     11.85 o 
  -3   2   8       28.77       28.45      4.70 o 
  -2   2   8      131.77      126.67      7.36 o 
  -1   2   8        0.28       -0.47      2.71 o 
   0   2   8       76.46       55.06      4.58 o 
   1   2   8        0.05       -0.05      3.23 o 
   2   2   8       69.96       66.53      5.38 o 
   3   2   8       59.41       62.01      5.43 o 
   4   2   8       51.20       54.23      7.63 o 
   5   2   8       20.67       19.59      5.22 o 
   6   2   8        0.01        2.92      6.32 o 
  -8   3   8      218.89      255.10     11.37 o 
  -7   3   8       59.02       50.91      8.45 o 
  -6   3   8      178.40      195.75     10.04 o 
  -5   3   8      284.48      295.48     11.63 o 
  -4   3   8       46.40       48.11      5.72 o 
  -3   3   8       90.92       85.31     10.97 o 
  -2   3   8       28.43       23.25      4.57 o 
  -1   3   8        0.01       -2.54      3.02 o 
   0   3   8        0.02        1.98      3.52 o 
   1   3   8        0.03       -0.86      3.32 o 
   2   3   8      176.27      194.79      8.09 o 
   3   3   8        4.52        3.41      3.77 o 
   4   3   8       74.78       97.29      6.62 o 
   5   3   8        7.13        6.12      4.76 o 
  -8   4   8        5.15       15.06      6.18 o 
  -7   4   8       58.07       54.09      6.69 o 
  -6   4   8       13.69       14.63      4.83 o 
  -5   4   8       30.22       30.43      5.62 o 
  -4   4   8        4.21        6.43      4.13 o 
  -3   4   8      227.69      210.19      9.62 o 
  -2   4   8       59.44       71.12      6.83 o 
  -1   4   8       79.11       77.21      7.82 o 
   0   4   8       27.10       34.98      5.63 o 
   1   4   8        3.36        1.65      4.16 o 
   2   4   8       10.31       17.76      5.22 o 
   3   4   8        0.17       -0.96      3.71 o 
   4   4   8       49.52       52.15      5.52 o 
  -7   5   8       19.68       27.70      7.25 o 
  -6   5   8        2.58        0.78      5.64 o 
  -5   5   8      143.08      163.04      9.45 o 
  -4   5   8        0.06        2.40      3.46 o 
  -3   5   8       14.82       12.36      4.14 o 
  -2   5   8        1.49        4.68      3.99 o 
  -1   5   8        4.63        6.31      4.28 o 
   0   5   8        1.40        1.63      4.00 o 
   1   5   8       10.91       18.12      4.88 o 
   2   5   8      314.90      380.61     13.98 o 
   3   5   8        8.95        2.81      5.72 o 
   4   5   8      139.99      151.19     19.09 o 
  -6   6   8        2.73       11.06      9.15 o 
  -5   6   8      109.70      126.44     18.46 o 
  -4   6   8       14.37       23.78      5.23 o 
  -3   6   8       41.49       54.66      6.97 o 
  -2   6   8       30.38       40.81      6.20 o 
  -1   6   8       58.86       49.41      6.68 o 
   0   6   8       76.75       98.58      8.17 o 
   1   6   8       48.08       52.33      6.84 o 
   2   6   8       11.08       17.61      6.86 o 
  -4   7   8       34.65       57.13      7.24 o 
  -3   7   8       26.47       27.95      5.21 o 
  -2   7   8       27.85       31.77      5.75 o 
  -1   7   8      136.80      151.77      9.91 o 
   0   7   8        0.14       -4.39      8.48 o 
  -3 -12   9        0.97        1.49      3.99 o 
  -2 -12   9      101.45      113.16     10.40 o 
  -1 -12   9       82.72       72.52      8.66 o 
   0 -12   9      141.12      138.06     10.51 o 
   1 -12   9       82.41       58.66      8.10 o 
   2 -12   9        0.54       -2.11      3.69 o 
  -5 -11   9       24.07       27.89      6.02 o 
  -4 -11   9      153.85      157.13     16.86 o 
  -3 -11   9        1.70        6.66      7.20 o 
  -2 -11   9       57.40       54.35      8.85 o 
  -1 -11   9       52.40       42.82      7.22 o 
   0 -11   9        0.04       -3.15      7.18 o 
   1 -11   9        6.06        8.49      4.80 o 
   2 -11   9       97.25      108.04     12.78 o 
   3 -11   9        8.82       10.46      6.01 o 
   4 -11   9       13.32       11.38      5.24 o 
  -6 -10   9       16.90       16.24      4.97 o 
  -5 -10   9        2.06        6.12      4.33 o 
  -4 -10   9        1.98        1.88      3.80 o 
  -3 -10   9      104.64       96.89      9.58 o 
  -2 -10   9      407.69      411.59     17.78 o 
  -1 -10   9       79.25       75.20      8.61 o 
   0 -10   9       31.64       31.01      6.05 o 
   1 -10   9      101.73      100.67      8.76 o 
   2 -10   9       12.12       14.12      4.25 o 
   3 -10   9        0.07       -2.30      4.62 o 
   4 -10   9       35.70       42.81      6.81 o 
   5 -10   9        6.63        2.61      4.34 o 
  -7  -9   9        1.57       -3.78      3.79 o 
  -6  -9   9      124.91      126.40     12.23 o 
  -5  -9   9       49.47       48.27      8.28 o 
  -4  -9   9      173.73      161.48     11.02 o 
  -3  -9   9      130.60      115.72      9.67 o 
  -2  -9   9       25.81       26.51      6.18 o 
  -1  -9   9        0.20       -0.13      3.18 o 
   0  -9   9        0.21        0.05      2.80 o 
   1  -9   9       12.75       14.20      4.12 o 
   2  -9   9       46.99       51.19      5.77 o 
   3  -9   9      102.66      108.67     10.71 o 
   4  -9   9        9.80       13.05      6.07 o 
   5  -9   9       11.95       10.07      4.94 o 
  -8  -8   9        7.04        3.09      9.93 o 
  -7  -8   9        5.99        4.91      4.74 o 
  -6  -8   9      114.01      100.94      9.66 o 
  -5  -8   9       72.83       64.31      8.11 o 
  -4  -8   9        0.01       -1.74      3.93 o 
  -3  -8   9      248.14      233.13     12.68 o 
  -2  -8   9       26.84       26.90      4.56 o 
  -1  -8   9       12.96       13.56      3.82 o 
   0  -8   9      295.19      300.52     10.76 o 
   1  -8   9        0.86       -1.14      2.87 o 
   2  -8   9       50.62       49.09      5.45 o 
   3  -8   9      312.50      290.54     11.47 o 
   4  -8   9       53.37       51.12      7.88 o 
   5  -8   9      175.42      172.45     11.68 o 
   6  -8   9        3.77        3.33      4.82 o 
  -8  -7   9        6.32        4.93      4.93 o 
  -7  -7   9       17.80       24.40      6.36 o 
  -6  -7   9       46.10       54.22      7.56 o 
  -5  -7   9      322.77      268.35     20.65 o 
  -4  -7   9        4.91        1.64      5.01 o 
  -3  -7   9        5.94        2.72      3.09 o 
  -2  -7   9        7.91        4.25      3.35 o 
  -1  -7   9       50.83       43.18      4.89 o 
   0  -7   9        0.06       -1.54      2.75 o 
   1  -7   9      405.48      376.43     12.05 o 
   2  -7   9       57.52       47.03      5.45 o 
   3  -7   9      123.96      123.33      7.95 o 
   4  -7   9      130.35      144.60     10.58 o 
   5  -7   9      336.67      329.56     15.67 o 
   6  -7   9        8.89        9.95      5.18 o 
  -8  -6   9       33.44       31.57      5.63 o 
  -7  -6   9      154.62      126.39      8.16 o 
  -6  -6   9       86.01       86.77      6.70 o 
  -5  -6   9        1.15       -3.31      3.23 o 
  -4  -6   9       45.42       46.38      5.18 o 
  -3  -6   9      752.45      619.93     15.72 o 
  -2  -6   9      158.05      158.17      7.80 o 
  -1  -6   9       81.26       79.75      5.80 o 
   0  -6   9      365.36      370.93     11.74 o 
   1  -6   9        6.02        5.10      3.40 o 
   2  -6   9        8.63        5.04      3.70 o 
   3  -6   9      529.75      502.39     15.10 o 
   4  -6   9      121.17      111.71      9.76 o 
   5  -6   9        2.29        5.38     11.22 o 
   6  -6   9       44.32       48.40      7.79 o 
  -9  -5   9        6.22        6.09      4.00 o 
  -8  -5   9      144.58      154.48      8.80 o 
  -7  -5   9      212.24      186.91      7.90 o 
  -6  -5   9       59.72       69.31      5.23 o 
  -5  -5   9      284.06      251.72      9.93 o 
  -4  -5   9      428.21      414.13     17.43 o 
  -3  -5   9       87.37       74.04      5.89 o 
  -2  -5   9      268.18      278.46      9.97 o 
  -1  -5   9       48.83       41.61      4.73 o 
   0  -5   9        0.39       -0.10      4.45 o 
   1  -5   9      100.76       95.89      6.50 o 
   2  -5   9      626.36      631.20     28.94 o 
   3  -5   9       11.31        6.26      4.17 o 
   4  -5   9      231.99      242.28     15.44 o 
   5  -5   9      151.07      147.44     10.57 o 
   6  -5   9       26.95       27.56      6.68 o 
   7  -5   9        0.65       -1.19      4.49 o 
  -9  -4   9       51.26       63.44     14.83 o 
  -8  -4   9      115.56      117.68      6.94 o 
  -7  -4   9       41.80       28.57      4.48 o 
  -6  -4   9        3.08        6.81      2.87 o 
  -5  -4   9        0.63        1.78      2.40 o 
  -4  -4   9      822.93      771.13     18.16 o 
  -3  -4   9       81.09       70.23      5.75 o 
  -2  -4   9       51.98       54.57      5.17 o 
  -1  -4   9      126.53      120.61      6.92 o 
   0  -4   9      105.24      117.26     10.70 o 
   1  -4   9        4.16        1.36      3.26 o 
   2  -4   9       23.29       25.82      5.06 o 
   3  -4   9        6.56        7.70      4.11 o 
   4  -4   9      536.61      522.92     19.01 o 
   5  -4   9       10.15        5.02      4.55 o 
   6  -4   9        6.91        8.99      4.91 o 
   7  -4   9        3.78        0.15      4.57 o 
  -9  -3   9       40.40       44.54      9.48 o 
  -8  -3   9       41.12       43.79      5.08 o 
  -7  -3   9       81.83       67.39      5.44 o 
  -6  -3   9        2.84       -0.36      3.86 o 
  -5  -3   9       84.88       77.15      4.90 o 
  -4  -3   9      185.73      182.05      8.34 o 
  -3  -3   9        3.59        4.14      3.08 o 
  -2  -3   9      497.40      489.99     13.35 o 
  -1  -3   9       11.15        8.23      3.53 o 
   0  -3   9        9.08       10.06      3.68 o 
   1  -3   9       84.55       82.04      6.07 o 
   2  -3   9      373.21      369.12     12.03 o 
   3  -3   9      236.35      212.20      9.54 o 
   4  -3   9      357.39      356.81     17.33 o 
   5  -3   9       17.16        8.48      5.07 o 
   6  -3   9        0.47       -2.58      4.01 o 
   7  -3   9        0.00       -4.74      4.11 o 
  -9  -2   9       44.62       48.04     13.77 o 
  -8  -2   9       36.64       41.08      6.14 o 
  -7  -2   9        1.29        3.94      2.84 o 
  -6  -2   9        0.49        4.48      2.67 o 
  -5  -2   9       73.56       72.80      6.46 o 
  -4  -2   9      797.19      824.91     18.87 o 
  -3  -2   9      788.11      728.34     17.21 o 
  -2  -2   9       87.56       90.78      6.34 o 
  -1  -2   9      820.45      797.80     18.15 o 
   0  -2   9       31.96       38.53      5.68 o 
   1  -2   9       84.76       96.60      6.72 o 
   2  -2   9      172.09      173.91      9.66 o 
   3  -2   9      678.60      643.55     16.75 o 
   4  -2   9       22.96       27.47      7.40 o 
   5  -2   9        2.46       -0.93      4.81 o 
   6  -2   9        0.02       -4.64      4.18 o 
  -9  -1   9       10.18       12.08      5.88 o 
  -8  -1   9      137.54      140.58     15.11 o 
  -7  -1   9       11.10       13.49      4.96 o 
  -6  -1   9       85.66       92.39      7.19 o 
  -5  -1   9     1231.92     1177.61     20.67 o 
  -4  -1   9       78.34       82.48      4.86 o 
  -3  -1   9      213.86      204.55      9.20 o 
  -2  -1   9       59.22       58.90      3.88 o 
  -1  -1   9      711.63      638.46     15.83 o 
   0  -1   9        3.44        7.35      3.61 o 
   1  -1   9     1447.45     1324.24     26.59 o 
   2  -1   9        8.68        3.11      3.87 o 
   3  -1   9       10.97        9.03      4.33 o 
   4  -1   9       25.14       35.50      6.92 o 
   5  -1   9      180.16      164.29     11.63 o 
   6  -1   9       28.54       24.03      6.67 o 
  -9   0   9       30.27       25.14      6.85 o 
  -8   0   9        5.25        5.72      5.34 o 
  -7   0   9      609.69      621.25     17.66 o 
  -6   0   9        3.93        3.83      3.97 o 
  -5   0   9      224.71      210.36     11.20 o 
  -4   0   9      269.95      291.32     10.38 o 
  -3   0   9     1223.01     1136.07     19.31 o 
  -2   0   9       52.26       56.21      4.23 o 
  -1   0   9      253.21      240.44      7.54 o 
   0   0   9      150.09      130.69      8.26 o 
   1   0   9       18.07       15.27      4.44 o 
   2   0   9        2.50        9.54      4.24 o 
   3   0   9      158.33      161.28      8.82 o 
   4   0   9        3.13        2.45      5.19 o 
   5   0   9       24.21       13.75      5.95 o 
   6   0   9       26.91       33.83      7.46 o 
  -8   1   9       11.32       17.75      4.85 o 
  -7   1   9       27.09       28.16      5.79 o 
  -6   1   9       42.50       47.05      5.86 o 
  -5   1   9      207.71      192.52     10.59 o 
  -4   1   9      339.37      374.55     12.27 o 
  -3   1   9       92.75       82.59      9.52 o 
  -2   1   9      265.01      277.10     10.33 o 
  -1   1   9      294.08      250.77      8.01 o 
   0   1   9        0.18       -3.99      2.93 o 
   1   1   9      153.63      141.62      9.10 o 
   2   1   9        5.68        7.54      4.31 o 
   3   1   9       35.34       29.63      5.30 o 
   4   1   9        3.94        6.87      5.53 o 
   5   1   9      175.58      172.86     12.10 o 
  -8   2   9        9.80       14.73      4.55 o 
  -7   2   9      140.25      153.96     15.80 o 
  -6   2   9        3.71        5.53      4.23 o 
  -5   2   9       48.70       61.32      8.09 o 
  -4   2   9      185.99      195.04      9.32 o 
  -3   2   9        7.47        9.07      3.76 o 
  -2   2   9       41.70       47.39      5.96 o 
  -1   2   9        6.76        3.49      3.88 o 
   0   2   9        1.16        5.51      3.54 o 
   1   2   9        6.19        7.47      3.68 o 
   2   2   9        0.88       -0.63      4.04 o 
   3   2   9       93.78      101.45      7.77 o 
   4   2   9        7.75        8.21      5.47 o 
   5   2   9        3.29        4.43      6.23 o 
  -7   3   9       20.05       18.39      4.55 o 
  -6   3   9      123.55      134.33     11.78 o 
  -5   3   9        0.55       -4.66      3.55 o 
  -4   3   9       60.08       57.38      6.21 o 
  -3   3   9       72.95       80.63      6.86 o 
  -2   3   9      220.77      205.50      9.70 o 
  -1   3   9        1.34        0.12      4.83 o 
   0   3   9        0.04       -1.49      3.65 o 
   1   3   9       13.46       14.84      4.80 o 
   2   3   9        1.77        0.69      3.47 o 
   3   3   9        7.22        3.09      6.80 o 
   4   3   9       50.43       80.47     11.69 o 
  -7   4   9        1.05       13.22      5.67 o 
  -6   4   9        5.19       13.06      8.13 o 
  -5   4   9       16.37       12.17      4.61 o 
  -4   4   9       54.84       58.97     11.05 o 
  -3   4   9       79.08       66.54      6.88 o 
  -2   4   9        5.12        6.57      3.98 o 
  -1   4   9       33.61       35.63      5.52 o 
   0   4   9       54.60       72.03      7.06 o 
   1   4   9       57.32       55.59      6.68 o 
   2   4   9       46.18       61.95      6.93 o 
   3   4   9        0.01        0.01      4.96 o 
  -6   5   9       78.89       91.08      8.21 o 
  -5   5   9       73.45       80.44     21.08 o 
  -4   5   9        1.38        6.19      3.64 o 
  -3   5   9       12.71       10.80      7.10 o 
  -2   5   9      256.36      305.26     12.41 o 
  -1   5   9       12.82       15.59      5.12 o 
   0   5   9        0.58        0.81      4.28 o 
   1   5   9        0.44       -5.03      3.80 o 
   2   5   9        7.75       21.35      5.51 o 
  -4   6   9       13.15       21.68      5.17 o 
  -3   6   9       64.44       76.77     10.61 o 
  -2   6   9       12.54        7.09      4.46 o 
  -1   6   9        1.56       -1.03      4.84 o 
   0   6   9      262.60      327.21     13.38 o 
  -3 -12  10       30.07       20.88      6.02 o 
  -2 -12  10        1.98        9.02      4.51 o 
  -1 -12  10        1.59       -2.00      4.23 o 
   0 -12  10       92.35       89.44     11.78 o 
   1 -12  10       32.92       24.77      5.39 o 
  -4 -11  10        6.18        2.08      5.37 o 
  -3 -11  10        4.87        3.81      4.85 o 
  -2 -11  10       94.72       95.51      9.76 o 
  -1 -11  10       64.99       53.30      7.65 o 
   0 -11  10        0.87        2.51      4.19 o 
   1 -11  10      170.95      147.16     11.71 o 
   2 -11  10       29.91       33.44      5.18 o 
   3 -11  10       43.92       42.31      6.51 o 
  -6 -10  10       19.75       19.32      5.05 o 
  -5 -10  10       11.67       13.70      5.39 o 
  -4 -10  10       38.27       28.50      6.23 o 
  -3 -10  10        0.43       -0.69      5.55 o 
  -2 -10  10       19.18       13.65      5.76 o 
  -1 -10  10       23.63       10.81      6.34 o 
   0 -10  10        1.66       -0.23      3.19 o 
   1 -10  10        0.09       -0.05      3.23 o 
   2 -10  10        9.93        6.11      3.57 o 
   3 -10  10        1.98        8.66      4.07 o 
   4 -10  10       47.59       60.41      7.83 o 
  -6  -9  10       13.29       11.84      4.60 o 
  -5  -9  10       85.59       84.37     11.42 o 
  -4  -9  10        5.80        7.56      4.78 o 
  -3  -9  10        7.89        5.68      5.22 o 
  -2  -9  10       65.90       63.36      8.17 o 
  -1  -9  10       79.66       77.47      6.32 o 
   0  -9  10        0.23        2.22      3.10 o 
   1  -9  10      162.21      150.16      8.24 o 
   2  -9  10      150.29      147.63      8.44 o 
   3  -9  10        2.32        1.79      4.96 o 
   4  -9  10      247.35      299.40     19.63 o 
   5  -9  10       64.83       59.55      7.96 o 
  -7  -8  10        0.83        1.31      3.86 o 
  -6  -8  10        1.90       -5.74      6.52 o 
  -5  -8  10      181.48      174.77     30.37 o 
  -4  -8  10       53.16       43.65      6.91 o 
  -3  -8  10      127.11      107.58      7.11 o 
  -2  -8  10       37.03       31.44      7.91 o 
  -1  -8  10       25.50       24.59      4.45 o 
   0  -8  10        0.00       -4.48      2.99 o 
   1  -8  10      171.96      153.19      9.65 o 
   2  -8  10        6.88        3.48      3.75 o 
   3  -8  10      278.30      294.37     11.91 o 
   4  -8  10       94.77      111.23     10.05 o 
   5  -8  10       56.53       59.66     11.71 o 
  -8  -7  10        4.72       12.84      7.40 o 
  -7  -7  10        0.03       -4.09      4.17 o 
  -6  -7  10        7.80        6.88      7.90 o 
  -5  -7  10      371.37      304.46     14.62 o 
  -4  -7  10       59.99       53.28      6.12 o 
  -3  -7  10       40.33       43.50      5.26 o 
  -2  -7  10       44.46       41.89      5.23 o 
  -1  -7  10      358.28      321.54     11.52 o 
   0  -7  10        0.40       -0.70      3.38 o 
   1  -7  10       85.01       80.18      6.76 o 
   2  -7  10        0.27       -4.54      3.52 o 
   3  -7  10      152.49      125.45      8.56 o 
   4  -7  10       94.61      116.89     10.23 o 
   5  -7  10      226.19      224.43     13.19 o 
  -8  -6  10       48.31       45.16      7.55 o 
  -7  -6  10       11.27        9.10      4.71 o 
  -6  -6  10        6.03       12.76      4.90 o 
  -5  -6  10        8.33        2.66      3.75 o 
  -4  -6  10       25.41       29.82      4.94 o 
  -3  -6  10      310.14      274.30     10.60 o 
  -2  -6  10        7.51        3.54      3.66 o 
  -1  -6  10       38.52       36.81      5.16 o 
   0  -6  10       41.93       29.08      4.82 o 
   1  -6  10       92.05       80.18      6.73 o 
   2  -6  10       21.40       15.01      4.52 o 
   3  -6  10      668.22      625.95     17.27 o 
   4  -6  10       12.52        9.17      5.38 o 
   5  -6  10        2.13        3.24      4.46 o 
   6  -6  10       17.48       25.60      6.25 o 
  -8  -5  10        1.36        6.03     10.25 o 
  -7  -5  10       16.10       15.32      4.80 o 
  -6  -5  10       12.38        9.96      4.25 o 
  -5  -5  10      207.41      175.72      8.93 o 
  -4  -5  10       27.18       35.81      5.25 o 
  -3  -5  10       72.44       68.25      6.23 o 
  -2  -5  10      709.14      729.73     21.05 o 
  -1  -5  10       44.26       39.70      5.31 o 
   0  -5  10        0.51       -0.08      3.65 o 
   1  -5  10       45.34       33.97      6.95 o 
   2  -5  10      208.17      201.05      9.53 o 
   3  -5  10        0.88       -5.02      3.35 o 
   4  -5  10        9.20       12.38      5.41 o 
   5  -5  10       10.78        4.61      7.40 o 
   6  -5  10       12.36       16.57      5.32 o 
  -8  -4  10      121.70      118.86      8.29 o 
  -7  -4  10        0.01       -0.66      4.51 o 
  -6  -4  10      186.55      188.38      9.30 o 
  -5  -4  10       51.33       47.13      5.53 o 
  -4  -4  10      467.41      438.49     15.96 o 
  -3  -4  10       14.96       12.96      4.23 o 
  -2  -4  10       46.14       56.30      5.75 o 
  -1  -4  10       88.09       84.42      6.43 o 
   0  -4  10      411.10      401.46     12.71 o 
   1  -4  10        1.58        0.26      3.62 o 
   2  -4  10      123.65      124.76      7.80 o 
   3  -4  10      150.95      129.81      8.01 o 
   4  -4  10       55.81       61.71      7.90 o 
   5  -4  10        7.19       12.12      6.23 o 
   6  -4  10       85.30       97.29     12.30 o 
  -9  -3  10       21.87       13.27     11.33 o 
  -8  -3  10        2.53       -0.35      8.44 o 
  -7  -3  10       30.63       25.60      5.02 o 
  -6  -3  10      141.03      144.76      8.43 o 
  -5  -3  10      275.14      260.59     10.61 o 
  -4  -3  10       50.85       47.43      5.83 o 
  -3  -3  10      147.88      123.40      8.86 o 
  -2  -3  10      363.02      368.53     12.28 o 
  -1  -3  10       52.25       58.99      5.87 o 
   0  -3  10        2.93        2.69      3.65 o 
   1  -3  10        2.83       -0.38      4.00 o 
   2  -3  10      147.03      157.53      8.75 o 
   3  -3  10        5.98        6.62      4.16 o 
   4  -3  10       76.89       83.78      9.48 o 
   5  -3  10        0.47       -3.06      4.46 o 
   6  -3  10        7.04        4.00      4.99 o 
  -8  -2  10       27.51       31.91     10.49 o 
  -7  -2  10        2.82        5.01      6.92 o 
  -6  -2  10       66.44       64.93      9.30 o 
  -5  -2  10        0.47        4.97      3.60 o 
  -4  -2  10       20.17       17.01      6.56 o 
  -3  -2  10      352.31      340.86     14.37 o 
  -2  -2  10      125.61      130.32      7.62 o 
  -1  -2  10        5.53        2.22      5.56 o 
   0  -2  10      932.03      946.58     21.68 o 
   1  -2  10        1.66        2.43      4.01 o 
   2  -2  10       47.89       53.25      6.10 o 
   3  -2  10      138.33      139.19      8.46 o 
   4  -2  10      288.19      301.39     27.62 o 
   5  -2  10        0.79       -0.14      9.25 o 
   6  -2  10       92.97      111.24     11.07 o 
  -8  -1  10        0.19        4.96      6.55 o 
  -7  -1  10        2.47       -1.37      6.23 o 
  -6  -1  10        0.09        2.66      6.55 o 
  -5  -1  10      414.09      387.24     17.31 o 
  -4  -1  10       36.04       41.45      8.39 o 
  -3  -1  10       21.00       23.30      4.58 o 
  -2  -1  10       15.06        6.41      6.15 o 
  -1  -1  10      422.28      411.41     12.91 o 
   0  -1  10        0.11        1.24      3.80 o 
   1  -1  10        6.19        3.24      4.01 o 
   2  -1  10        0.71        0.29      6.78 o 
   3  -1  10       10.17        6.47      4.86 o 
   4  -1  10       53.77       84.41      9.35 o 
   5  -1  10       39.26       32.45      8.17 o 
  -8   0  10       23.24       31.09      7.74 o 
  -7   0  10        1.88        2.27      6.30 o 
  -6   0  10        2.76        3.94      6.11 o 
  -5   0  10       28.27       43.93      8.45 o 
  -4   0  10       21.66       17.39      7.03 o 
  -3   0  10      302.37      277.97     14.69 o 
  -2   0  10        0.08       -3.38      3.58 o 
  -1   0  10        3.62        5.06      4.00 o 
   0   0  10      114.71      122.65      7.80 o 
   1   0  10        1.73       -0.75      3.95 o 
   2   0  10        3.81       10.34      5.69 o 
   3   0  10      250.92      257.04     11.08 o 
   4   0  10       20.08       37.02      7.45 o 
   5   0  10       41.88       56.05      8.41 o 
  -8   1  10       11.19       16.79      8.42 o 
  -7   1  10       15.76       16.86      5.77 o 
  -6   1  10       16.30       28.87      7.42 o 
  -5   1  10       55.08       39.78      7.82 o 
  -4   1  10       23.65       25.40      9.70 o 
  -3   1  10      124.09      130.76     10.95 o 
  -2   1  10        3.91        5.26      6.00 o 
  -1   1  10       21.14       24.99      6.85 o 
   0   1  10        0.10       -2.39      3.70 o 
   1   1  10        2.57        1.32      4.04 o 
   2   1  10        1.27       -5.67      3.78 o 
   3   1  10       18.56       20.33      5.07 o 
   4   1  10        6.29       -3.85      7.13 o 
  -7   2  10       12.36       12.54      8.27 o 
  -6   2  10       51.47       63.84      6.85 o 
  -5   2  10       11.82       18.50      6.92 o 
  -4   2  10       62.57       55.85      8.82 o 
  -3   2  10      113.07      108.65     10.38 o 
  -2   2  10        4.48        8.29      6.18 o 
  -1   2  10        5.78       19.20      6.39 o 
   0   2  10        0.02       -1.67      4.89 o 
   1   2  10        0.81        2.33      8.87 o 
   2   2  10        0.03        0.46      3.97 o 
   3   2  10       72.72       84.83      8.45 o 
   4   2  10       31.07       30.65      9.75 o 
  -7   3  10        3.95        7.55      4.24 o 
  -6   3  10        1.08        6.49      4.00 o 
  -5   3  10       29.39       38.92     10.83 o 
  -4   3  10       50.68       73.44      6.97 o 
  -3   3  10       38.82       65.42     12.46 o 
  -2   3  10        5.23        5.45      5.61 o 
  -1   3  10       51.36       50.05      8.21 o 
   0   3  10        0.01        0.91     13.09 o 
   1   3  10       73.26       60.98      8.98 o 
   2   3  10       67.91       80.27      9.16 o 
   3   3  10        7.89       10.59      8.78 o 
  -5   4  10       13.21       16.37     10.88 o 
  -4   4  10       45.00       47.53      6.28 o 
  -3   4  10        2.19        7.67      4.20 o 
  -2   4  10       34.61       37.37      7.99 o 
  -1   4  10       13.25       20.37      6.48 o 
   0   4  10       59.06       60.20      9.59 o 
   1   4  10        6.07       13.65      5.53 o 
   2   4  10       10.21        9.71      5.54 o 
  -4   5  10       99.19      148.75     13.30 o 
  -3   5  10        5.94       14.42      4.33 o 
  -2   5  10       26.64       38.39      7.49 o 
  -1   5  10        7.95       18.62      8.28 o 
   0   5  10        0.23       15.60      5.91 o 
  -4 -11  11       13.92        8.69      4.90 o 
  -3 -11  11        0.98        1.23      7.92 o 
  -2 -11  11       37.76       37.74      7.31 o 
  -1 -11  11       66.55       43.78      7.34 o 
   0 -11  11        0.00       -5.04      3.36 o 
   1 -11  11       19.22       15.56      4.98 o 
   2 -11  11       26.31       26.35      6.69 o 
  -5 -10  11      107.74       86.52      9.00 o 
  -4 -10  11       37.04       33.80      6.71 o 
  -3 -10  11        0.26       -6.94      4.65 o 
  -2 -10  11       24.76       18.73      6.19 o 
  -1 -10  11        0.64        2.34      6.81 o 
   0 -10  11      237.06      260.50     11.16 o 
   1 -10  11        3.57       -3.54      3.14 o 
   2 -10  11       60.39       72.82      6.71 o 
   3 -10  11        7.60        9.58      4.72 o 
  -6  -9  11       37.43       36.90      6.81 o 
  -5  -9  11        0.32        3.70      3.95 o 
  -4  -9  11        1.34        6.67      4.58 o 
  -3  -9  11       47.02       32.68      6.84 o 
  -2  -9  11      128.38      136.93     10.71 o 
  -1  -9  11      105.62       98.40     10.15 o 
   0  -9  11        0.69        0.39      4.11 o 
   1  -9  11       27.10       14.19      4.53 o 
   2  -9  11       39.95       31.52      7.34 o 
   3  -9  11        0.76        4.60      4.54 o 
   4  -9  11        5.40        4.28      4.25 o 
  -7  -8  11      115.05      112.69     10.34 o 
  -6  -8  11        0.02       -2.78      5.33 o 
  -5  -8  11      152.03      133.56     10.52 o 
  -4  -8  11       46.78       42.06      7.07 o 
  -3  -8  11      469.51      409.52     15.58 o 
  -2  -8  11       13.04        4.68      3.97 o 
  -1  -8  11      278.19      274.36     11.11 o 
   0  -8  11        3.40        8.22      4.30 o 
   1  -8  11      156.51      143.05      8.68 o 
   2  -8  11        1.51       -2.09      8.91 o 
   3  -8  11       27.43       31.91     11.22 o 
   4  -8  11        4.35        2.03      4.52 o 
  -7  -7  11        0.44        1.89      4.05 o 
  -6  -7  11       36.88       38.19      9.07 o 
  -5  -7  11      105.53       88.75      9.14 o 
  -4  -7  11      192.65      201.10     11.80 o 
  -3  -7  11      230.62      211.72      9.86 o 
  -2  -7  11        0.46        2.02      3.65 o 
  -1  -7  11        2.74        3.11      3.64 o 
   0  -7  11        0.14       -3.33      3.55 o 
   1  -7  11       38.24       42.64      6.03 o 
   2  -7  11        1.07        1.05      3.62 o 
   3  -7  11        6.24        9.81     10.54 o 
   4  -7  11       18.70       31.25      6.55 o 
   5  -7  11        9.36       10.31      4.48 o 
  -7  -6  11       53.27       41.64      7.19 o 
  -6  -6  11       39.55       35.68      5.43 o 
  -5  -6  11        1.95       10.38      4.01 o 
  -4  -6  11      117.72      113.03     12.66 o 
  -3  -6  11      704.65      618.94     20.27 o 
  -2  -6  11       24.97       30.70      6.46 o 
  -1  -6  11      123.25      124.45      9.36 o 
   0  -6  11       30.79       31.79      5.44 o 
   1  -6  11       66.56       61.17     19.14 o 
   2  -6  11        1.31       -0.87      3.58 o 
   3  -6  11      110.16      123.67     10.24 o 
   4  -6  11        0.03        1.28      8.30 o 
   5  -6  11        0.44        2.19      4.12 o 
  -8  -5  11       34.58       42.30      7.19 o 
  -7  -5  11       33.12       41.43      9.97 o 
  -6  -5  11        7.14        7.43      4.20 o 
  -5  -5  11      160.03      151.69      8.83 o 
  -4  -5  11      205.17      202.46      9.81 o 
  -3  -5  11        6.40        2.73      4.07 o 
  -2  -5  11      202.53      196.90      9.59 o 
  -1  -5  11       63.47       62.76      6.38 o 
   0  -5  11        2.39        2.22      3.79 o 
   1  -5  11       37.02       45.83      6.01 o 
   2  -5  11      146.84      150.79      8.73 o 
   3  -5  11        7.01        6.90      4.80 o 
   4  -5  11        0.01        9.35      4.18 o 
   5  -5  11       47.55       51.02      7.75 o 
  -8  -4  11        8.95       11.80      6.89 o 
  -7  -4  11        0.74        2.02      3.95 o 
  -6  -4  11      166.01      152.38      9.04 o 
  -5  -4  11       22.05       25.37      5.14 o 
  -4  -4  11      496.52      504.09     15.17 o 
  -3  -4  11       21.89       16.73      4.77 o 
  -2  -4  11       80.18       84.74      7.13 o 
  -1  -4  11      112.54       94.51     12.12 o 
   0  -4  11       19.66       23.26      6.94 o 
   1  -4  11      205.01      198.04      9.62 o 
   2  -4  11        8.84        2.80      3.85 o 
   3  -4  11       23.96       31.01      5.45 o 
   4  -4  11        0.19       -1.99      3.95 o 
   5  -4  11        1.05       -0.80      4.71 o 
  -8  -3  11       23.39       37.53      8.55 o 
  -7  -3  11       21.33       18.84      7.72 o 
  -6  -3  11      121.55      126.64     10.76 o 
  -5  -3  11       24.65       30.76      6.69 o 
  -4  -3  11      272.92      270.35     11.08 o 
  -3  -3  11      162.35      161.88      9.02 o 
  -2  -3  11      235.46      246.23     10.60 o 
  -1  -3  11        0.08       -1.94      3.94 o 
   0  -3  11        0.85        9.66      5.43 o 
   1  -3  11      134.07      135.30      9.22 o 
   2  -3  11      151.64      168.19      9.25 o 
   3  -3  11       14.82       16.75      5.01 o 
   4  -3  11       17.73       29.86      6.61 o 
   5  -3  11       11.83       14.60      8.08 o 
  -8  -2  11       11.58        1.99      6.95 o 
  -7  -2  11      223.89      218.60     14.52 o 
  -6  -2  11       30.40       44.63      8.81 o 
  -5  -2  11       27.17       19.70      8.76 o 
  -4  -2  11       14.75       19.93      4.57 o 
  -3  -2  11      496.61      502.66     15.58 o 
  -2  -2  11       36.89       45.10      5.98 o 
  -1  -2  11      185.46      185.79      9.32 o 
   0  -2  11      473.14      485.90     17.16 o 
   1  -2  11      273.70      232.76     10.58 o 
   2  -2  11        6.30        8.64      5.89 o 
   3  -2  11        8.28        9.97      6.14 o 
   4  -2  11       24.38       21.39      6.26 o 
   5  -2  11       13.92       28.55     11.82 o 
  -8  -1  11        0.97        3.24      5.95 o 
  -7  -1  11        0.66        7.06      6.50 o 
  -6  -1  11        0.68        1.80      6.39 o 
  -5  -1  11       77.68       78.99      9.84 o 
  -4  -1  11       36.29       30.67      7.60 o 
  -3  -1  11       36.52       49.92      8.74 o 
  -2  -1  11        0.90        8.36      3.74 o 
  -1  -1  11       63.01       50.88      5.93 o 
   0  -1  11        0.08        7.17      4.05 o 
   1  -1  11        0.75        4.29      4.33 o 
   2  -1  11      158.41      194.47      9.88 o 
   3  -1  11       35.21       40.27      6.10 o 
   4  -1  11      118.31      167.11     11.65 o 
  -7   0  11      121.81      127.76     11.51 o 
  -6   0  11       16.79       25.81     14.98 o 
  -5   0  11        0.19       18.44      6.99 o 
  -4   0  11        2.25        9.12      6.25 o 
  -3   0  11      169.06      171.58     13.49 o 
  -2   0  11        4.56        5.46      5.98 o 
  -1   0  11       22.71       24.32      7.18 o 
   0   0  11        4.16        2.30      4.19 o 
   1   0  11       66.55       63.18      6.79 o 
   2   0  11       29.08       31.37      5.52 o 
   3   0  11      153.63      200.15     11.37 o 
   4   0  11       62.60       86.64      9.79 o 
  -7   1  11       45.41       63.96     12.84 o 
  -6   1  11       74.11      102.87     19.66 o 
  -5   1  11      105.57      124.06     26.74 o 
  -4   1  11        7.95       11.02      6.08 o 
  -3   1  11        0.52        3.17      6.01 o 
  -2   1  11        1.06        5.72     10.49 o 
  -1   1  11        2.78       13.03      5.69 o 
   0   1  11        0.04        7.40      5.40 o 
   1   1  11       15.30       18.95      6.47 o 
   2   1  11        0.33        5.49      8.03 o 
   3   1  11       87.18       97.86      8.13 o 
  -6   2  11        0.07        8.84      5.20 o 
  -5   2  11        0.85        9.90      6.01 o 
  -4   2  11       17.53       25.53      6.50 o 
  -3   2  11       71.70       64.35      9.45 o 
  -2   2  11        0.32        3.00      6.00 o 
  -1   2  11        1.91        2.49      5.52 o 
   0   2  11       20.24       41.51      7.88 o 
   1   2  11       14.38       16.42      6.33 o 
   2   2  11       20.42       41.28     11.51 o 
  -5   3  11        3.03       15.62     12.95 o 
  -4   3  11       41.92       62.16      8.85 o 
  -3   3  11        0.27        7.44      5.75 o 
  -2   3  11       52.51       82.25      9.94 o 
  -1   3  11       49.32       55.42      8.59 o 
   0   3  11        0.06       16.03      9.05 o 
   1   3  11       46.85       53.79      8.42 o 
  -3   4  11        0.56       -0.19      6.91 o 
  -2   4  11        5.62       15.48     11.40 o 
  -1   4  11        8.06       17.12      6.97 o 
  -2 -11  12       31.01       25.62      6.09 o 
  -1 -11  12       92.46       68.98      8.76 o 
   0 -11  12        0.21       -4.82      9.05 o 
  -4 -10  12       61.37       70.28      8.48 o 
  -3 -10  12       11.88       10.30      8.15 o 
  -2 -10  12       70.97       69.59     16.56 o 
  -1 -10  12       24.01       16.87      6.19 o 
   0 -10  12       10.25       13.13      4.21 o 
   1 -10  12       19.03       16.81      4.48 o 
   2 -10  12        7.95        9.38      5.91 o 
  -5  -9  12       50.74       39.10      7.39 o 
  -4  -9  12      255.47      245.84     18.55 o 
  -3  -9  12       15.15       16.11      6.30 o 
  -2  -9  12       45.37       39.27      7.68 o 
  -1  -9  12       16.85       20.07      5.11 o 
   0  -9  12        0.01       -2.98      3.73 o 
   1  -9  12       50.54       47.55      6.41 o 
   2  -9  12       86.77      117.42      8.18 o 
   3  -9  12       53.41       69.57      8.46 o 
  -6  -8  12        7.81        6.81      4.69 o 
  -5  -8  12       10.64       10.76      5.09 o 
  -4  -8  12      124.70      117.11     10.21 o 
  -3  -8  12       95.40       81.70      7.31 o 
  -2  -8  12        4.75        7.07      3.96 o 
  -1  -8  12       87.62       80.94      7.99 o 
   0  -8  12       15.87       21.98      5.17 o 
   1  -8  12       44.63       40.15      5.92 o 
   2  -8  12       85.74       99.92      8.07 o 
   3  -8  12       82.99       94.28      9.63 o 
  -6  -7  12        8.20       21.41      5.48 o 
  -5  -7  12      484.00      430.70     24.78 o 
  -4  -7  12       65.14       65.12     11.82 o 
  -3  -7  12       80.43       75.28      9.42 o 
  -2  -7  12        0.93       -4.98      3.65 o 
  -1  -7  12      217.88      197.92     10.02 o 
   0  -7  12        0.10       -2.69      3.68 o 
   1  -7  12      467.36      484.27     26.85 o 
   2  -7  12        5.34        3.70      4.15 o 
   3  -7  12        0.65       12.15      4.68 o 
   4  -7  12        7.04        7.16      4.51 o 
  -7  -6  12       85.63       70.47     12.93 o 
  -6  -6  12       43.63       46.53     11.09 o 
  -5  -6  12        0.44        2.11      3.81 o 
  -4  -6  12       15.16       13.17      4.62 o 
  -3  -6  12      372.11      342.04     14.95 o 
  -2  -6  12        2.33       -2.42      5.03 o 
  -1  -6  12       70.66       70.50      7.00 o 
   0  -6  12      404.06      394.93     19.38 o 
   1  -6  12       60.16       63.66      6.95 o 
   2  -6  12        0.49        1.84      3.83 o 
   3  -6  12       66.71       88.08      9.15 o 
   4  -6  12        0.22        0.72      4.15 o 
  -7  -5  12       56.98       55.67      6.49 o 
  -6  -5  12       34.77       32.82      5.51 o 
  -5  -5  12       56.63       68.60      8.63 o 
  -4  -5  12       17.52        9.51      4.57 o 
  -3  -5  12        5.93        4.00      5.46 o 
  -2  -5  12      105.17      104.81      7.99 o 
  -1  -5  12        8.27        2.64      4.30 o 
   0  -5  12        0.31       -1.45      4.90 o 
   1  -5  12        3.27        6.15      6.40 o 
   2  -5  12       57.17       72.78      7.18 o 
   3  -5  12       13.54       13.48      4.75 o 
   4  -5  12        7.21        5.87      4.29 o 
  -7  -4  12        0.00        3.02      6.39 o 
  -6  -4  12        9.62        8.63      4.59 o 
  -5  -4  12       30.98       37.96      6.03 o 
  -4  -4  12       83.28       89.43      7.67 o 
  -3  -4  12      121.36      120.96      8.54 o 
  -2  -4  12       10.07        7.04      4.58 o 
  -1  -4  12       28.62       22.90      5.32 o 
   0  -4  12      194.70      238.99     10.85 o 
   1  -4  12       33.35       38.28      5.69 o 
   2  -4  12        2.32        3.48      4.12 o 
   3  -4  12       18.76       22.78      6.14 o 
   4  -4  12       40.04       40.87      7.43 o 
  -7  -3  12       25.95       26.29      7.64 o 
  -6  -3  12        1.32        8.87     10.58 o 
  -5  -3  12       13.70       17.16      7.12 o 
  -4  -3  12       59.73       79.64      7.11 o 
  -3  -3  12       44.31       32.21      7.62 o 
  -2  -3  12      106.81      117.02      8.27 o 
  -1  -3  12      188.90      181.52     11.72 o 
   0  -3  12        3.27        1.88      4.28 o 
   1  -3  12       57.25       49.43      6.33 o 
   2  -3  12       58.64       78.15     12.57 o 
   3  -3  12        7.27       13.19      5.25 o 
   4  -3  12       82.38       98.46     16.20 o 
  -7  -2  12        4.69       16.12      6.81 o 
  -6  -2  12        0.97       14.88      7.00 o 
  -5  -2  12       16.25       28.08      7.92 o 
  -4  -2  12      328.26      346.96     17.04 o 
  -3  -2  12        5.15        8.29      6.29 o 
  -2  -2  12       12.05       18.14      4.89 o 
  -1  -2  12       78.92       75.30      7.22 o 
   0  -2  12       15.23       25.13      5.36 o 
   1  -2  12        3.09        6.56      4.39 o 
   2  -2  12       30.46       36.88      9.32 o 
   3  -2  12        0.21       -3.33     11.28 o 
  -7  -1  12        0.09       12.05      6.12 o 
  -6  -1  12       24.61       25.63      6.60 o 
  -5  -1  12      133.43      122.48     11.11 o 
  -4  -1  12       14.97       28.01      7.16 o 
  -3  -1  12       13.42       20.81      7.63 o 
  -2  -1  12      163.10      199.67     25.45 o 
  -1  -1  12       76.83       73.51      7.03 o 
   0  -1  12        1.22       -1.13      4.36 o 
   1  -1  12       95.90      106.73      8.13 o 
   2  -1  12       91.02      147.25     13.32 o 
   3  -1  12        4.30       -4.88     11.35 o 
  -6   0  12       17.32       37.82      7.49 o 
  -5   0  12        6.67       22.77      8.55 o 
  -4   0  12       47.50       72.46      9.10 o 
  -3   0  12      210.52      229.61     14.38 o 
  -2   0  12       17.86       29.10      7.31 o 
  -1   0  12       59.76       48.83      8.52 o 
   0   0  12       10.98       26.44      7.27 o 
   1   0  12       16.12       23.32      5.63 o 
   2   0  12       19.82       29.78      6.28 o 
  -5   1  12      133.71      182.10     35.23 o 
  -4   1  12       10.16       15.65      6.29 o 
  -3   1  12        9.26       14.95      6.78 o 
  -2   1  12        0.45        5.65      5.82 o 
  -1   1  12       33.05       23.75      6.85 o 
   0   1  12        0.01        4.59      4.71 o 
   1   1  12       33.64       37.44     13.52 o 
  -4   2  12       14.92       21.33      6.13 o 
  -3   2  12       85.68      111.13     11.46 o 
  -2   2  12       17.26       37.82     12.70 o 
  -1   2  12       48.06       62.48      9.10 o 
   0   2  12        6.44       17.64      5.75 o 
  -2 -10  13       17.28       20.48     13.16 o 
  -1 -10  13        0.68       -4.92     14.10 o 
  -4  -9  13        5.31       -1.19      4.64 o 
  -3  -9  13       32.24       34.32      8.44 o 
  -2  -9  13       97.26      112.50     10.98 o 
  -1  -9  13       57.58       57.02      6.86 o 
   0  -9  13        0.61       -1.24      5.47 o 
   1  -9  13       54.13       51.72      6.62 o 
  -5  -8  13       62.14       42.94      7.29 o 
  -4  -8  13       10.01        6.18      4.93 o 
  -3  -8  13       21.38       21.41      5.24 o 
  -2  -8  13       63.69       68.23      7.01 o 
  -1  -8  13       68.40       56.52      6.77 o 
   0  -8  13      103.27      123.22      9.86 o 
   1  -8  13       74.96       61.65      9.21 o 
   2  -8  13        4.63        5.79      5.07 o 
  -5  -7  13       62.94       48.40      7.62 o 
  -4  -7  13       30.03       34.44      6.81 o 
  -3  -7  13        0.48       -2.89      4.76 o 
  -2  -7  13        3.73        2.61      4.25 o 
  -1  -7  13      259.58      274.48     25.05 o 
   0  -7  13        0.09        3.62      4.22 o 
   1  -7  13       58.48       72.82      7.19 o 
   2  -7  13        9.76        9.30      4.29 o 
  -6  -6  13       22.52       23.85      6.32 o 
  -5  -6  13        0.10        1.42      6.91 o 
  -4  -6  13        0.22        1.72      3.76 o 
  -3  -6  13       35.85       25.54      5.37 o 
  -2  -6  13        0.68        0.67      3.71 o 
  -1  -6  13       79.15       78.56      7.41 o 
   0  -6  13       46.11       48.42      8.32 o 
   1  -6  13       25.69       32.68      5.50 o 
   2  -6  13        2.71        3.97      5.46 o 
  -6  -5  13       18.61       17.40      5.77 o 
  -5  -5  13       15.91       11.85      7.98 o 
  -4  -5  13        0.00        1.82      7.02 o 
  -3  -5  13       10.56       11.15      4.77 o 
  -2  -5  13       87.38       88.87      7.71 o 
  -1  -5  13        0.60       -1.04      7.09 o 
   0  -5  13        0.70        2.30      4.23 o 
   1  -5  13        2.75        9.17      4.17 o 
   2  -5  13        0.26        8.45      4.48 o 
   3  -5  13        9.41        7.62      5.01 o 
  -6  -4  13       57.74       56.13      8.92 o 
  -5  -4  13        1.98       16.46      6.33 o 
  -4  -4  13        0.39        0.83      4.19 o 
  -3  -4  13        3.64       12.62      4.95 o 
  -2  -4  13        5.94        3.47      4.14 o 
  -1  -4  13       83.77       91.30      7.79 o 
   0  -4  13       58.20       58.88      6.99 o 
   1  -4  13        8.24       14.53      5.92 o 
   2  -4  13        0.27        4.96      3.81 o 
  -6  -3  13        8.14       13.85      6.64 o 
  -5  -3  13        6.92       12.67      9.00 o 
  -4  -3  13       25.47       34.25      7.40 o 
  -3  -3  13        0.14        5.32      6.31 o 
  -2  -3  13       67.35       83.89      7.43 o 
  -1  -3  13        2.32       10.00      4.47 o 
   0  -3  13        1.57        4.60      3.99 o 
   1  -3  13       90.90       89.59      8.34 o 
   2  -3  13       36.77       58.69      6.60 o 
  -6  -2  13       73.23      107.27     10.64 o 
  -5  -2  13        7.30       22.22     10.52 o 
  -4  -2  13       33.56       50.57      7.93 o 
  -3  -2  13        3.65       20.63      6.19 o 
  -2  -2  13       14.72       24.65      7.27 o 
  -1  -2  13       25.72       32.33      5.55 o 
   0  -2  13      257.45      312.18     16.23 o 
   1  -2  13        0.02        0.35      4.98 o 
   2  -2  13        0.13        6.12      4.34 o 
  -5  -1  13       10.01       26.80      6.00 o 
  -4  -1  13      101.85      165.00     21.42 o 
  -3  -1  13       17.56       40.49      7.64 o 
  -2  -1  13       85.31      124.32     11.46 o 
  -1  -1  13        2.17        4.20      8.64 o 
   0  -1  13        0.00       11.25      6.02 o 
   1  -1  13       33.23       42.33      6.13 o 
  -4   0  13       45.24       70.19     11.76 o 
  -3   0  13       63.63       76.28     10.20 o 
  -2   0  13        7.35       18.66     10.25 o 
  -1   0  13        2.79       18.58      5.95 o 
   0   0  13      100.23      150.28     15.86 o 
  -2  -8  14        6.89       11.54      4.63 o 
  -1  -8  14       52.41       63.01      7.65 o 
  -4  -7  14       15.16       10.84      4.45 o 
  -3  -7  14        9.85        8.68      4.28 o 
  -2  -7  14       12.29       14.09      5.04 o 
  -1  -7  14        4.38        8.68      4.52 o 
   0  -7  14        0.04       -7.24      4.83 o 
  -4  -6  14        0.72       13.61      4.80 o 
  -3  -6  14      104.64      101.23      8.32 o 
  -2  -6  14        5.38        7.89      4.39 o 
  -1  -6  14       10.32        6.28      4.48 o 
   0  -6  14        0.00        1.16      3.77 o 
  -4  -5  14        7.52       20.96      5.03 o 
  -3  -5  14       24.44       24.44      7.55 o 
  -2  -5  14        0.81        2.59      4.19 o 
  -1  -5  14       17.26       20.19      4.72 o 
   0  -5  14        1.50       11.98      4.40 o 
   1  -5  14       18.26       26.70      5.42 o 
  -4  -4  14       28.69       29.75      7.20 o 
  -3  -4  14       65.42       89.24     10.71 o 
  -2  -4  14        0.19        5.62      5.64 o 
  -1  -4  14        4.94       10.94      4.41 o 
   0  -4  14        0.77        4.54      4.64 o 
  -4  -3  14       59.24       89.62     16.43 o 
  -3  -3  14        0.46       12.29      9.73 o 
  -2  -3  14       47.75       70.58      9.26 o 
  -1  -3  14       45.04       47.62      6.86 o 
   0  -3  14        1.49        7.41      4.23 o 
  -3  -2  14        0.56       12.70      5.61 o 
  -2  -2  14        0.01       15.80      5.71 o 
  -1  -2  14       21.58       34.26      7.22 o 
                                                 
